# Supplementary material for: The rapid scale up of medical education in Ethiopia: Medical student experiences and the role of e-learning at Addis Ababa University
Source: PLoS One. 2019 Sep 5;14(9):e0221989. doi: 10.1371/journal.pone.0221989 (PMC6728036; doi:10.1371/journal.pone.0221989)
Supplement: S1 Dataset — (XLS) [file pone.0221989.s001.xls]

## Sheet: Excel Data File for submission_
record_id	dataperson	housing	reason	reason_multiple___0	reason_multiple___1	reason_multiple___2	reason_multiple___3	reason_multiple___4	reason_multiple___5	reason_other	location	outside	outside_multiple___0	outside_multiple___1	outside_multiple___2	outside_multiple___3	outside_multiple___4	outside_multiple___5	outside_multiple___6	outside_multiple___7	outside_other	specialize	specialize_other	ratio	service	policy_1	policy_2	policy_3	policy_4	policy_5	policy_6	policy_7	hear	hear_smart	learn	learn_smart	questions	questions_smart	excess	seats	smart_1	smart_2	smart_3	projects	smallgroup	vignettes	tutor	individual_att	cheating
C1	0	0	0	0	0	0	0	0	0		1	8	0	1	0	1	0	0	0	0		3		4	1	5	4	5	4	3	4	1	4	7	3	7	2	7	5	1	7	7	7	1	1	1	1	5	5
C2	1	0	0	0	0	0	0	0	0		3	1	0	0	0	0	0	0	0	0		3		4	3	1	1	2	99	2	4	2	4	7	4	7	4	7	5	5	7	7	7	5	3	2	1	5	2
C3	1	0	1	0	0	0	0	0	0		3	3	0	0	0	0	0	0	0	0		13		1	1	4	3	2	3	2	5	3	5	7	5	7	2	7	3	1	7	7	7	1	1	1	1	1	4
C4	0	3	2	0	0	0	0	0	0		0	99	0	0	0	0	0	0	0	0		13		4	1	5	4	5	4	4	3	1	4	7	4	7	4	7	4	4	7	7	7	2	2	2	3	4	4
C5	0	0	0	0	0	0	0	0	0		1	0	0	0	0	0	0	0	0	0		5		4	1	4	1	4	3	3	3	2	4	7	4	7	4	7	3	2	7	7	7	2	2	2	3	2	4
C6	1	0	0	0	0	0	0	0	0		3	3	0	0	0	0	0	0	0	0		13		4	1	5	4	5	2	4	3	1	5	7	4	7	4	7	4	1	7	7	7	1	2	1	1	4	4
C7	1	0	0	0	0	0	0	0	0		3	6	0	0	0	0	0	0	0	0		3		4	1	5	4	5	2	3	4	2	4	7	4	7	3	7	4	2	7	7	7	4	1	2	2	3	4
C8	1	0	0	0	0	0	0	0	0		1	99	0	0	0	0	0	0	0	0		13		0	1	5	5	3	2	4	2	1	5	7	5	7	2	7	5	2	7	7	7	4	4	4	3	4	3
C9	0	0	3	0	0	0	0	0	0		3	1	0	0	0	0	0	0	0	0		3		0	0	3	1	4	4	4	4	2	3	7	2	7	2	7	4	4	7	7	7	2	2	2	3	4	2
C10	0	0	6	1	0	1	0	0	0		4	3	0	0	0	0	0	0	0	0		3		0	1	5	4	5	2	1	2	1	2	7	5	7	5	7	4	2	2	7	7	2	2	2	6	2	2
C11	1	0	0	0	0	0	0	0	0		3	8	0	1	0	1	0	0	0	0		3		0	1	5	4	5	2	2	3	1	4	7	4	7	3	7	4	2	7	7	7	3	2	4	2	4	3
C12	0	0	5	0	0	0	0	0	0	I am not sure	2	1	0	0	0	0	0	0	0	0		9		0	3	4	4	4	4	4	5	4	4	7	4	7	3	7	3	3	7	7	7	3	3	3	3	3	4
C13	1	0	0	0	0	0	0	0	0		3	1	0	0	0	0	0	0	0	0		13		1	1	4	4	4	2	2	4	2	4	7	3	7	2	7	4	2	7	7	7	2	4	2	2	4	4
C14	0	0	0	0	0	0	0	0	0		3	6	0	0	0	0	0	0	0	0		3		0	1	3	3	1	4	3	3	1	2	7	2	7	4	7	4	4	7	7	7	4	4	4	3	2	2
C15	4	0	0	0	0	0	0	0	0		1	1	0	0	0	0	0	0	0	0		12		0	3	5	3	4	2	5	1	1	4	7	4	7	3	7	4	4	7	7	7	2	2	5	3	1	2
C16	0	3	0	0	0	0	0	0	0		3	1	0	0	0	0	0	0	0	0		3		4	0	4	3	3	3	3	3	3	4	7	2	7	2	7	4	2	7	7	7	4	2	1	1	2	4
C17	4	0	6	1	0	1	0	0	0		1	99	0	0	0	0	0	0	0	0		5		4	1	4	4	4	3	2	4	1	4	7	4	7	3	7	5	3	7	7	7	2	2	3	2	3	3
C18	1	0	0	0	0	0	0	0	0		2	1	0	0	0	0	0	0	0	0		3		4	1	4	4	5	4	2	4	1	4	7	4	7	2	7	5	4	7	7	7	2	2	2	1	4	4
C19	4	4	1	0	0	0	0	0	0		1	99	0	0	0	0	0	0	0	0		2		4	0	5	3	5	3	3	1	1	4	7	4	7	3	7	5	4	7	7	7	1	1	1	1	5	4
C20	4	0	0	0	0	0	0	0	0		1	99	0	0	0	0	0	0	0	0		13		4	1	2	4	1	3	3	5	1	4	7	4	7	3	7	4	2	7	7	7	2	2	2	1	5	5
C21	4	3	6	0	0	1	1	0	0		0	99	0	0	0	0	0	0	0	0		13		4	1	5	5	5	4	4	5	3	5	7	4	7	4	7	3	2	7	7	7	2	2	2	2	3	2
C22	0	3	0	0	0	0	0	0	0		1	1	0	0	0	0	0	0	0	0		12		0	1	5	1	1	5	5	2	2	5	7	5	7	5	7	4	5	7	7	7	5	5	5	5	5	5
C23	1	0	0	0	0	0	0	0	0		3	1	0	0	0	0	0	0	0	0		2		4	1	5	4	5	4	2	5	2	2	7	3	7	4	7	5	6	7	7	7	2	2	4	2	6	6
C24	4	0	1	0	0	0	0	0	0		0	6	0	0	0	0	0	0	0	0		3		0	1	5	5	5	5	5	2	3	4	7	4	7	2	7	5	4	7	7	7	5	5	4	3	4	4
C25	3	0	0	0	0	0	0	0	0		0	3	0	0	0	0	0	0	0	0		14		1	1	5	4	4	3	4	4	4	2	7	3	7	2	7	4	3	7	7	7	2	2	2	2	4	4
C26	3	0	0	0	0	0	0	0	0		4	99	0	0	0	0	0	0	0	0		3		4	99	5	4	4	2	4	4	5	4	7	3	7	2	7	4	3	7	7	7	3	3	3	1	3	5
C27	3	0	0	0	0	0	0	0	0		0	0	0	0	0	0	0	0	0	0		15	Sport Medicine	4	2	5	5	5	4	4	5	4	2	7	2	7	3	7	5	5	7	7	7	2	3	3	3	5	5
C28	2	0	0	0	0	0	0	0	0		1	99	0	0	0	0	0	0	0	0		2		0	1	5	5	5	4	4	5	1	2	7	2	7	4	7	5	4	7	7	7	1	4	4	2	4	3
C29	2	0	1	0	0	0	0	0	0		0	1	0	0	0	0	0	0	0	0		3		0	1	5	4	4	4	4	4	2	4	7	2	7	2	7	5	5	7	7	7	2	1	1	1	5	2
C30	4	0	0	0	0	0	0	0	0		0	0	0	0	0	0	0	0	0	0		13		4	1	4	4	5	4	4	5	2	2	7	4	7	6	7	5	4	7	7	7	3	2	2	2	4	4
C31	1	0	2	0	0	0	0	0	0		0	1	0	0	0	0	0	0	0	0		3		0	1	5	4	4	3	2	4	4	4	7	4	6	4	7	2	2	7	7	7	2	2	2	2	3	4
C32	1	0	2	0	0	0	0	0	0		0	99	0	0	0	0	0	0	0	0		3		4	3	5	3	5	5	5	5	2	5	7	5	7	1	7	5	2	7	7	7	1	1	1	1	5	3
C33	1	0	0	0	0	0	0	0	0		0	99	0	0	0	0	0	0	0	0		2		0	1	4	4	4	3	3	4	2	4	7	4	7	4	7	4	3	7	7	7	2	4	2	2	2	4
C34	0	0	5	0	0	0	0	0	0	considering the other options it was the better one for me.	3	3	0	0	0	0	0	0	0	0		2		4	1	5	2	5	3	4	4	4	4	7	1	7	2	7	4	2	7	7	7	4	2	2	1	4	4
C35	0	3	0	0	0	0	0	0	0		3	8	0	0	0	1	0	1	0	0		3		1	3	5	2	5	4	1	4	1	1	7	1	7	1	7	5	5	7	7	7	4	4	1	1	5	5
C36	0	0	4	0	0	0	0	0	0		0	99	0	0	0	0	0	0	0	0		3		1	3	5	2	5	4	1	4	1	4	7	4	7	4	7	5	2	7	7	7	2	4	4	6	3	4
C37	0	3	0	0	0	0	0	0	0		0	0	0	0	0	0	0	0	0	0		13		0	1	5	2	4	2	2	5	2	4	7	2	7	4	7	4	2	7	7	7	2	2	2	2	4	5
C38	0	0	3	0	0	0	0	0	0		1	99	0	0	0	0	0	0	0	0		13		1	1	5	3	4	2	2	2	2	99	7	99	7	99	7	99	99	7	7	7	99	99	99	99	4	2
C39	0	0	3	0	0	0	0	0	0		3	1	0	0	0	0	0	0	0	0		13		0	1	4	3	5	5	4	5	1	4	7	4	7	1	7	5	2	7	7	7	1	1	1	1	1	1
C40	0	0	6	1	1	0	0	0	0		3	8	0	1	0	1	0	0	1	0		3		0	1	5	4	4	1	1	4	2	4	7	4	6	3	7	3	2	7	7	7	3	2	1	1	2	4
C41	4	0	0	0	0	0	0	0	0		4	99	0	0	0	0	0	0	0	0		15	cardiac surgeon	0	1	5	4	5	4	2	4	2	2	7	2	7	4	7	4	2	7	7	7	4	2	2	1	5	2
C42	4	0	0	0	0	0	0	0	0		1	3	0	0	0	0	0	0	0	0		3		4	1	5	1	5	5	4	5	1	1	7	2	7	1	7	5	5	7	7	7	1	1	1	1	5	5
C43	4	0	6	0	0	1	0	0	1		0	1	0	0	0	0	0	0	0	0		13		0	1	4	4	4	5	4	4	2	4	7	4	7	2	7	5	4	7	7	7	2	2	2	2	4	4
C44	4	0	6	0	1	0	1	0	0		3	1	0	0	0	0	0	0	0	0		2		4	2	5	4	4	4	3	4	2	99	7	99	7	99	7	99	99	7	7	7	99	99	99	99	4	5
C45	3	0	0	0	0	0	0	0	0		4	1	0	0	0	0	0	0	0	0		3		0	1	5	3	5	5	3	4	1	4	7	3	7	1	7	4	2	7	7	7	3	1	3	3	2	4
C46	2	0	4	0	0	0	0	0	0		1	3	0	0	0	0	0	0	0	0		3		4	1	5	4	5	4	4	5	4	3	7	2	7	2	7	4	4	7	7	7	2	2	3	2	4	4
C47	3	0	5	0	0	0	0	0	0	I didn't have interest in physics or math and medicine was the better option than the others	2	8	0	1	0	0	0	0	1	0		2		4	1	4	2	5	4	3	4	2	4	7	2	7	4	7	4	2	7	7	7	2	1	1	1	5	5
C48	3	0	5	0	0	0	0	0	0	I Want to help others	1	1	0	0	0	0	0	0	0	0		13		0	3	4	4	4	4	3	4	4	3	7	4	7	3	7	4	3	7	7	7	4	3	4	3	3	4
C49	3	3	0	0	0	0	0	0	0		4	3	0	0	0	0	0	0	0	0		5		4	0	5	1	1	5	5	5	5	99	7	99	7	99	7	99	99	7	7	7	99	99	99	99	99	99
C50	2	3	0	0	0	0	0	0	0		4	3	0	0	0	0	0	0	0	0		10		0	1	5	2	5	4	2	5	3	1	7	1	7	1	7	5	5	7	7	7	1	1	1	1	5	5
C51	3	3	1	0	0	0	0	0	0		4	99	0	0	0	0	0	0	0	0		7		0	0	5	1	5	5	1	5	1	4	7	4	7	1	7	5	1	7	7	7	5	1	1	3	3	5
C52	4	0	0	0	0	0	0	0	0		1	0	0	0	0	0	0	0	0	0		3		0	1	5	5	5	5	5	5	1	4	7	1	7	4	7	2	2	7	7	7	2	2	2	2	5	4
C53	3	0	3	0	0	0	0	0	0		0	1	0	0	0	0	0	0	0	0		3		4	3	4	3	4	5	5	4	2	2	7	2	7	2	7	5	5	7	7	7	2	2	2	2	5	5
C54	3	3	0	0	0	0	0	0	0		3	1	0	0	0	0	0	0	0	0		5		4	1	5	4	4	3	4	2	4	4	7	4	7	4	7	4	4	7	7	7	4	1	2	2	5	5
C55	3	0	2	0	0	0	0	0	0		0	1	0	0	0	0	0	0	0	0		11		0	0	4	4	5	5	5	5	1	1	7	1	7	1	7	5	5	7	7	7	1	1	1	1	5	3
C56	3	0	2	0	0	0	0	0	0		1	3	0	0	0	0	0	0	0	0		3		0	0	5	4	5	5	5	5	4	1	7	1	7	1	7	5	5	7	7	7	5	1	1	1	5	5
C57	3	4	0	0	0	0	0	0	0		3	4	0	0	0	0	0	0	0	0		15	pathology	0	0	5	4	5	5	5	5	1	1	7	1	7	1	7	5	5	7	7	7	2	1	2	1	5	5
C58	4	3	3	0	0	0	0	0	0		4	99	0	0	0	0	0	0	0	0		3		4	1	5	3	5	5	4	4	4	3	7	1	7	5	7	5	5	7	7	7	3	5	1	2	5	4
C59	3	0	0	0	0	0	0	0	0		1	99	0	0	0	0	0	0	0	0		3		0	1	5	4	4	5	4	4	4	2	7	2	7	4	7	5	4	7	7	7	4	2	3	2	4	4
C60	2	0	2	0	0	0	0	0	0		3	3	0	0	0	0	0	0	0	0		3		1	1	5	4	5	5	4	5	1	3	7	4	7	4	7	5	5	7	7	7	3	5	3	1	5	5
C61	4	0	6	1	1	1	0	0	0		1	99	0	0	0	0	0	0	0	0		3		0	0	4	4	4	5	5	4	1	1	7	1	7	2	7	5	5	7	7	7	1	1	1	1	5	5
C62	2	3	0	0	0	0	0	0	0		1	0	0	0	0	0	0	0	0	0		3		0	1	5	4	4	4	4	4	2	4	7	3	7	2	7	4	2	7	7	7	2	2	3	2	4	3
C63	2	3	0	0	0	0	0	0	0		3	1	0	0	0	0	0	0	0	0		13		4	1	4	3	5	4	3	4	1	2	7	1	7	2	7	5	5	7	7	7	1	1	1	1	5	4
C64	3	3	3	0	0	0	0	0	0		3	1	0	0	0	0	0	0	0	0		4		99	1	5	3	5	5	5	5	1	1	7	1	7	1	7	5	5	7	7	7	2	1	1	1	5	3
C65	3	0	0	0	0	0	0	0	0		2	8	0	1	1	1	0	0	1	0		7		4	1	5	1	5	4	3	4	1	2	7	5	7	2	7	5	5	7	7	7	4	1	1	1	5	4
C66	2	3	0	0	0	0	0	0	0		1	0	0	0	0	0	0	0	0	0		12		0	1	5	5	5	3	3	5	2	2	7	2	7	2	7	5	5	7	7	7	2	1	1	1	4	4
C67	3	0	3	0	0	0	0	0	0		0	1	0	0	0	0	0	0	0	0		2		4	3	5	4	5	4	3	4	2	1	7	2	7	2	7	4	4	7	7	7	2	2	3	2	4	2
C68	4	0	0	0	0	0	0	0	0		0	99	0	0	0	0	0	0	0	0		4		4	2	2	2	5	4	2	2	1	2	7	2	7	1	7	5	4	7	7	7	4	1	1	2	5	4
C69	4	0	0	0	0	0	0	0	0		1	99	0	0	0	0	0	0	0	0		3		4	3	5	4	5	5	2	5	5	4	7	4	7	4	7	5	5	7	7	7	5	2	2	2	4	4
C70	1	3	2	0	0	0	0	0	0		0	0	0	0	0	0	0	0	0	0		3		0	1	5	5	5	4	4	3	4	4	7	4	7	4	7	4	2	7	7	7	2	4	4	2	5	4
C71	4	4	0	0	0	0	0	0	0		0	1	0	0	0	0	0	0	0	0		3		0	1	4	4	5	4	4	4	2	4	7	4	7	4	7	4	4	7	7	7	2	2	2	2	4	4
C72	2	3	2	0	0	0	0	0	0		0	6	0	0	0	0	0	0	0	0		3		0	1	4	4	5	3	3	3	4	4	7	4	7	2	7	4	2	7	7	7	3	3	3	3	4	4
C73	3	0	0	0	0	0	0	0	0		1	99	0	0	0	0	0	0	0	0		12		4	3	2	4	3	5	4	5	1	1	7	1	7	1	7	5	5	7	7	7	4	1	1	1	5	1
C74	3	0	0	0	0	0	0	0	0		4	3	0	0	0	0	0	0	0	0		5		4	1	5	5	4	3	3	4	4	2	7	3	7	1	7	5	5	7	7	7	2	1	1	1	5	99
C75	4	0	3	0	0	0	0	0	0		1	0	0	0	0	0	0	0	0	0		3		0	1	5	5	5	2	2	5	3	2	7	2	7	2	7	1	1	7	7	7	2	1	2	1	2	2
C76	4	3	0	0	0	0	0	0	0		3	1	0	0	0	0	0	0	0	0		2		4	1	5	3	4	4	4	5	3	3	7	2	7	2	7	4	4	7	7	7	4	3	1	2	2	5
C77	2	3	0	0	0	0	0	0	0		3	3	0	0	0	0	0	0	0	0		4		0	1	5	4	4	4	4	4	2	4	7	4	7	1	7	5	4	7	7	7	4	1	1	1	5	4
C78	3	0	0	0	0	0	0	0	0		1	0	0	0	0	0	0	0	0	0		3		0	1	5	5	5	4	1	1	5	5	7	4	7	4	7	4	2	7	7	7	4	2	4	1	5	5
C79	4	0	1	0	0	0	0	0	0		4	1	0	0	0	0	0	0	0	0		3		0	0	2	4	5	5	2	4	2	2	7	6	7	3	7	5	3	7	7	7	5	1	1	4	3	5
C80	3	0	0	0	0	0	0	0	0		3	1	0	0	0	0	0	0	0	0		5		0	1	4	4	3	5	4	4	2	3	7	4	7	2	7	4	1	7	7	7	2	4	2	4	4	4
C81	4	0	2	0	0	0	0	0	0		1	3	0	0	0	0	0	0	0	0		5		2	1	4	4	5	3	2	2	2	4	7	3	7	2	7	5	4	7	7	7	2	2	2	3	3	2
C82	3	0	0	0	0	0	0	0	0		3	1	0	0	0	0	0	0	0	0		15	Neurosurgery	4	1	5	4	5	4	5	5	2	2	7	3	7	1	7	5	5	7	7	7	99	99	99	99	99	99
C83	3	0	0	0	0	0	0	0	0		1	0	0	0	0	0	0	0	0	0		2		4	0	3	4	5	4	4	4	1	2	7	5	7	3	7	5	5	7	7	7	2	1	2	1	4	1
C84	3	0	0	0	0	0	0	0	0		0	1	0	0	0	0	0	0	0	0		2		4	1	5	1	5	5	5	4	1	3	7	4	7	2	7	5	2	7	7	7	5	1	2	1	4	4
C85	4	0	0	0	0	0	0	0	0		1	99	0	0	0	0	0	0	0	0		3		4	1	5	5	5	4	3	4	3	4	7	4	7	3	7	4	2	7	7	7	2	4	2	6	3	2
C86	4	0	1	0	0	0	0	0	0		0	0	0	0	0	0	0	0	0	0		2		0	1	99	99	5	99	3	4	2	3	7	4	7	4	7	4	4	7	7	7	6	2	2	2	3	6
C87	2	99	0	0	0	0	0	0	0		0	99	0	0	0	0	0	0	0	0		13		4	2	5	3	5	5	3	4	1	6	7	6	7	6	7	6	6	7	7	7	6	6	6	6	6	6
C88	2	3	0	0	0	0	0	0	0		0	4	0	0	0	0	0	0	0	0		3		4	2	5	2	5	4	1	2	3	3	7	4	7	2	7	5	2	7	7	7	1	1	4	1	5	5
C89	3	3	0	0	0	0	0	0	0		0	99	0	0	0	0	0	0	0	0		3		4	1	4	2	4	4	4	5	2	4	7	4	7	2	7	2	2	7	7	7	2	2	2	1	5	5
C90	4	3	0	0	0	0	0	0	0		0	99	0	0	0	0	0	0	0	0		3		4	1	5	2	5	5	2	4	1	2	7	2	7	1	7	5	2	7	7	7	1	1	1	1	5	5
C91	4	3	1	0	0	0	0	0	0		3	6	0	0	0	0	0	0	0	0		11		0	1	5	5	4	4	1	4	4	2	7	2	7	4	7	4	4	7	7	7	4	2	2	1	5	5
C92	3	3	0	0	0	0	0	0	0		4	1	0	0	0	0	0	0	0	0		3		3	1	5	5	1	5	4	5	5	5	7	5	7	1	7	5	5	7	7	7	5	5	5	5	5	5
C93	3	3	0	0	0	0	0	0	0		4	99	0	0	0	0	0	0	0	0		4		0	1	5	4	5	4	4	5	4	4	7	4	7	4	7	3	5	7	7	7	4	2	4	3	3	4
C94	4	0	0	0	0	0	0	0	0		0	99	0	0	0	0	0	0	0	0		5		0	1	5	4	5	5	5	5	1	1	7	4	7	2	7	5	4	7	7	7	1	2	2	6	5	4
C95	2	0	1	0	0	0	0	0	0		4	8	0	1	0	1	1	0	0	0		15	Pharmaceutical Pharmacy	99	1	4	1	4	4	4	5	1	1	7	1	7	1	7	5	5	7	7	7	1	1	1	6	5	5
C96	3	0	0	0	0	0	0	0	0		3	2	0	0	0	0	0	0	0	0		5		0	1	4	4	4	4	3	4	2	3	7	3	7	2	7	5	5	7	7	7	5	2	2	2	2	2
C97	3	3	2	0	0	0	0	0	0		3	3	0	0	0	0	0	0	0	0		7		0	1	5	1	1	5	5	5	5	4	7	4	7	4	7	5	5	7	7	7	1	1	1	3	3	5
C98	4	4	0	0	0	0	0	0	0		0	99	0	0	0	0	0	0	0	0		4		3	3	5	5	5	2	2	4	4	4	7	4	7	4	7	4	4	2	7	7	2	1	1	1	4	1
C99	0	3	0	0	0	0	0	0	0		3	3	0	0	0	0	0	0	0	0		3		0	1	5	5	5	4	4	4	4	1	7	1	7	1	7	5	5	7	7	7	1	1	1	1	5	1
C100	4	0	1	0	0	0	0	0	0		1	0	0	0	0	0	0	0	0	0		3		0	0	5	4	4	2	5	5	5	2	7	2	7	2	7	5	4	7	7	7	4	1	1	1	2	1
C101	4	0	0	0	0	0	0	0	0		3	3	0	0	0	0	0	0	0	0		10		0	1	5	5	5	5	5	99	1	1	7	1	7	4	7	5	5	7	7	7	1	1	4	1	5	4
C103	4	0	0	0	0	0	0	0	0		1	0	0	0	0	0	0	0	0	0		5		0	3	4	1	4	3	1	4	3	4	7	4	7	3	7	4	4	7	7	7	2	2	3	2	4	2
C104	4	3	1	0	0	0	0	0	0		4	99	0	0	0	0	0	0	0	0		2		4	1	4	4	5	4	2	4	4	6	7	4	7	4	7	5	3	7	7	7	2	4	2	6	2	4
C105	4	0	0	0	0	0	0	0	0		4	99	0	0	0	0	0	0	0	0		11		4	2	4	4	4	2	2	2	4	4	7	4	7	3	7	4	3	7	7	7	4	4	99	2	2	4
C106	0	0	0	0	0	0	0	0	0		4	1	0	0	0	0	0	0	0	0		13		0	0	5	4	5	3	4	5	3	4	7	4	7	3	7	5	5	7	7	7	4	2	2	2	4	4
C107	4	0	0	0	0	0	0	0	0		4	4	0	0	0	0	0	0	0	0		13		0	0	5	4	4	3	1	5	3	4	7	4	7	4	7	4	2	7	7	7	2	2	2	1	3	4
C108	4	3	0	0	0	0	0	0	0		4	4	0	0	0	0	0	0	0	0		11		0	1	5	3	4	3	4	4	3	1	7	1	7	1	7	5	5	7	7	7	3	1	1	1	5	1
C109	4	0	4	0	0	0	0	0	0		1	0	0	0	0	0	0	0	0	0		2		0	1	5	5	5	5	5	5	1	4	7	4	7	2	7	5	4	7	7	7	4	1	2	6	5	5
C110	0	0	2	0	0	0	0	0	0		1	3	0	0	0	0	0	0	0	0		2		99	1	5	4	5	4	4	5	2	4	7	3	7	3	7	4	5	7	7	7	4	2	2	1	4	5
C112	4	3	0	0	0	0	0	0	0		0	99	0	0	0	0	0	0	0	0		2		0	0	5	4	4	4	3	3	1	99	7	99	7	99	7	99	99	7	7	7	99	99	99	99	99	99
C113	4	0	0	0	0	0	0	0	0		1	3	0	0	0	0	0	0	0	0		2		1	1	5	4	4	4	4	2	4	4	7	2	7	2	7	5	5	7	7	7	4	1	2	1	5	5
C114	4	0	0	0	0	0	0	0	0		0	6	0	0	0	0	0	0	0	0		2		4	1	4	4	5	5	4	4	4	4	7	4	7	4	7	4	4	7	7	7	2	2	4	2	4	6
C115	4	0	4	0	0	0	0	0	0		3	6	0	0	0	0	0	0	0	0		2		0	2	5	3	1	1	1	4	4	5	7	2	7	3	7	4	1	7	7	7	5	5	5	3	4	4
C116	4	0	0	0	0	0	0	0	0		0	8	0	1	0	0	0	1	1	0		13		0	1	4	4	5	5	3	5	2	4	7	4	7	3	7	5	5	7	7	7	2	1	1	2	4	4
C117	0	0	5	0	0	0	0	0	0	the knowledge and its application of helping sufferers attracts me	3	1	0	0	0	0	0	0	0	0		3		0	1	5	4	5	2	4	4	4	4	7	4	4	4	7	4	2	7	7	7	2	2	3	3	4	3
C118	4	0	0	0	0	0	0	0	0		4	4	0	0	0	0	0	0	0	0		15	oncology	0	3	5	4	4	3	2	2	2	4	7	4	7	2	7	4	3	7	7	7	4	2	2	2	3	3
C119	4	0	2	0	0	0	0	0	0		1	0	0	0	0	0	0	0	0	0		2		4	1	5	4	5	2	4	4	1	4	7	4	7	2	7	5	1	7	7	7	2	1	1	1	4	4
C120	4	0	0	0	0	0	0	0	0		0	0	0	0	0	0	0	0	0	0		3		0	2	5	4	4	5	2	2	2	5	7	4	7	3	7	5	1	7	7	7	4	3	4	1	3	5
C121	1	3	0	0	0	0	0	0	0		0	0	0	0	0	0	0	0	0	0		13		0	1	4	4	5	3	2	4	1	2	7	2	7	2	7	5	4	7	7	7	4	2	2	1	4	4
C122	0	3	6	0	1	0	0	0	1		4	8	0	0	0	1	0	1	1	1		2		1	1	4	4	4	4	4	4	3	4	7	2	7	2	7	4	5	7	7	7	2	5	2	1	4	5
C123	0	4	0	0	0	0	0	0	0		4	1	0	0	0	0	0	0	0	0		3		0	2	5	4	4	4	4	2	3	1	7	1	7	1	7	5	3	7	7	7	2	1	1	1	5	4
C124	4	3	0	0	0	0	0	0	0		0	0	0	0	0	0	0	0	0	0		3		0	1	4	4	5	2	2	5	1	4	7	3	7	2	7	5	4	7	7	7	4	1	2	1	3	5
C125	4	0	0	0	0	0	0	0	0		99	8	0	0	0	1	1	1	0	0		13		1	1	4	4	4	3	2	1	2	4	7	1	7	4	7	4	4	7	7	7	4	4	2	2	4	5
C126	0	3	0	0	0	0	0	0	0		0	0	0	0	0	0	0	0	0	0		13		0	2	5	4	5	3	2	3	3	4	6	4	7	3	7	5	2	7	7	7	3	4	3	1	2	3
C127	4	3	0	0	0	0	0	0	0		4	0	0	0	0	0	0	0	0	0		13		4	1	4	3	5	5	3	2	3	4	7	4	7	2	7	4	2	7	7	7	2	1	2	2	4	4
C128	1	0	2	0	0	0	0	0	0		0	0	0	0	0	0	0	0	0	0		11		0	1	5	1	4	2	2	2	3	1	7	3	7	4	7	5	5	7	7	7	3	1	1	1	5	5
C129	1	0	0	0	0	0	0	0	0		1	8	0	1	0	0	1	0	0	0		13		0	99	3	4	3	4	4	4	2	4	7	4	7	4	7	3	2	7	7	7	4	2	2	2	2	2
C130	0	3	3	0	0	0	0	0	0		3	3	0	0	0	0	0	0	0	0		3		0	0	2	1	5	2	2	2	1	1	7	1	7	1	7	1	1	7	7	7	3	1	1	1	5	5
C132	0	3	0	0	0	0	0	0	0		4	1	0	0	0	0	0	0	0	0		13		4	99	4	4	4	2	2	2	4	4	7	4	7	2	7	4	1	7	7	7	3	3	3	3	3	3
C133	0	0	99	0	0	0	0	0	0		4	99	0	0	0	0	0	0	0	0		13		0	1	3	4	4	3	4	3	2	4	7	4	7	4	7	3	2	7	7	7	2	2	3	2	2	4
C134	1	0	0	0	0	0	0	0	0		0	0	0	0	0	0	0	0	0	0		3		4	1	5	5	5	3	4	5	3	4	7	5	7	3	7	4	4	7	7	7	3	2	3	6	4	3
C135	4	0	0	0	0	0	0	0	0		1	0	0	0	0	0	0	0	0	0		2		0	1	5	4	4	2	4	2	4	5	7	4	7	2	7	4	2	7	7	7	2	2	2	2	4	4
C136	0	0	0	0	0	0	0	0	0		3	3	0	0	0	0	0	0	0	0		2		0	1	5	4	4	4	2	4	4	5	7	5	7	4	7	4	1	7	7	7	4	1	1	4	5	5
C137	1	0	2	0	0	0	0	0	0		0	0	0	0	0	0	0	0	0	0		11		0	3	5	4	5	3	4	2	3	2	7	4	7	2	7	4	4	7	7	7	4	4	2	2	4	4
C138	0	0	0	0	0	0	0	0	0		4	0	0	0	0	0	0	0	0	0		3		4	1	3	3	5	5	4	4	3	4	7	4	7	3	7	5	5	7	7	7	5	5	3	5	5	5
C139	0	3	0	0	0	0	0	0	0		1	0	0	0	0	0	0	0	0	0		3		4	1	4	5	5	1	2	2	2	1	7	2	7	2	7	5	5	7	7	7	6	1	1	1	4	5
C140	0	4	0	0	0	0	0	0	0		2	1	0	0	0	0	0	0	0	0		2		1	1	2	2	5	5	5	5	1	1	7	1	7	1	7	5	5	7	7	7	4	1	1	1	5	5
C141	0	0	0	0	0	0	0	0	0		3	1	0	0	0	0	0	0	0	0		3		0	99	4	5	1	1	2	1	5	5	7	5	7	5	7	4	2	7	7	7	4	4	2	5	2	2
C142	4	0	0	0	0	0	0	0	0		1	1	0	0	0	0	0	0	0	0		3		0	0	5	1	5	5	5	3	2	3	7	5	7	2	7	4	2	7	7	7	6	5	5	5	5	5
C143	4	0	0	0	0	0	0	0	0		1	0	0	0	0	0	0	0	0	0		3		4	2	2	2	4	1	1	1	5	5	7	5	7	1	7	5	1	7	7	7	1	1	1	1	1	1
C144	4	0	0	0	0	0	0	0	0		1	99	0	0	0	0	0	0	0	0		3		0	3	5	4	3	5	3	3	5	5	7	2	7	2	7	4	5	7	7	7	4	5	3	6	5	4
C145	4	3	0	0	0	0	0	0	0		0	1	0	0	0	0	0	0	0	0		2		4	1	5	4	5	4	3	3	2	3	7	3	7	2	7	5	2	7	7	7	1	1	1	1	5	5
C146	0	3	0	0	0	0	0	0	0		0	3	0	0	0	0	0	0	0	0		13		4	0	5	4	5	3	2	4	1	4	7	3	7	4	7	4	2	7	7	7	4	1	2	1	4	5
C147	4	3	1	0	0	0	0	0	0		3	6	0	0	0	0	0	0	0	0		13		4	2	4	5	3	2	2	2	3	5	7	4	7	4	7	5	5	7	7	7	5	2	1	1	4	3
C148	4	3	0	0	0	0	0	0	0		3	1	0	0	0	0	0	0	0	0		2		4	1	5	2	5	4	4	4	2	2	7	2	7	2	7	5	4	7	7	7	4	5	4	4	4	4
C149	1	0	0	0	0	0	0	0	0		0	4	0	0	0	0	0	0	0	0		2		0	2	5	5	4	2	5	2	4	5	7	4	7	4	7	5	2	7	7	7	4	2	4	1	5	5
C150	1	3	0	0	0	0	0	0	0		0	99	0	0	0	0	0	0	0	0		3		0	1	4	4	4	4	4	4	3	5	7	5	7	4	7	4	3	7	7	7	4	6	2	6	5	3
C151	0	0	0	0	0	0	0	0	0		0	1	0	0	0	0	0	0	0	0		2		0	1	4	4	5	4	2	2	4	4	7	4	7	4	7	4	4	7	7	7	4	4	2	2	5	2
C152	0	0	1	0	0	0	0	0	0		1	99	0	0	0	0	0	0	0	0		2		0	3	5	4	5	4	4	4	2	4	7	4	7	2	7	1	2	7	7	7	2	4	3	2	5	3
C153	4	0	0	0	0	0	0	0	0		0	1	0	0	0	0	0	0	0	0		3		0	2	5	4	4	3	4	4	4	4	7	4	7	4	7	4	2	7	7	7	4	3	4	4	5	4
C154	1	3	4	0	0	0	0	0	0		3	8	0	1	1	1	1	1	1	0		2		1	3	4	2	5	5	5	5	1	1	7	1	7	4	7	5	5	7	7	7	5	1	4	1	5	5
C155	4	3	5	0	0	0	0	0	0	no other career options that suited me in Ethiopia	3	3	0	0	0	0	0	0	0	0		13		4	1	4	2	4	3	2	3	1	3	7	3	7	1	7	4	1	7	7	7	4	4	1	1	5	5
C156	0	0	3	0	0	0	0	0	0		0	0	0	0	0	0	0	0	0	0		7		0	1	5	5	5	5	5	5	1	1	7	1	7	1	7	5	1	7	7	7	5	5	1	1	5	5
C157	4	3	0	0	0	0	0	0	0		4	99	0	0	0	0	0	0	0	0		13		0	1	4	2	5	4	2	3	1	4	7	4	7	2	7	5	3	7	7	7	4	2	2	2	3	5
C158	0	3	0	0	0	0	0	0	0		4	4	0	0	0	0	0	0	0	0		13		0	1	4	2	5	5	3	4	2	3	7	4	7	2	7	5	4	7	7	7	2	2	2	1	5	5
C159	0	3	5	0	0	0	0	0	0	A higher calling	0	2	0	0	0	0	0	0	0	0		3		4	1	3	2	5	5	3	3	2	1	7	1	7	1	7	1	2	7	7	7	4	1	1	3	5	4
C160	4	3	0	0	0	0	0	0	0		0	0	0	0	0	0	0	0	0	0		13		4	3	4	4	4	3	2	4	3	6	7	2	7	6	7	4	6	7	7	7	2	2	2	2	4	4
C161	1	0	0	0	0	0	0	0	0		3	3	0	0	0	0	0	0	0	0		7		4	1	4	5	5	5	4	4	1	1	7	1	7	2	7	5	2	7	7	7	2	1	1	1	5	5
C162	0	0	1	0	0	0	0	0	0		0	99	0	0	0	0	0	0	0	0		2		4	1	4	4	5	2	2	2	3	4	7	4	7	2	7	4	4	7	7	7	2	4	2	2	4	3
C163	4	0	0	0	0	0	0	0	0		3	3	0	0	0	0	0	0	0	0		13		4	1	5	4	5	4	3	5	1	4	7	2	7	2	7	5	4	7	7	7	3	1	2	1	4	2
C164	4	3	0	0	0	0	0	0	0		3	3	0	0	0	0	0	0	0	0		13		4	3	4	4	5	5	3	4	1	2	7	3	7	3	7	5	4	7	7	7	4	2	4	2	4	4
C165	0	0	0	0	0	0	0	0	0		0	0	0	0	0	0	0	0	0	0		2		0	2	5	4	4	2	2	5	4	4	7	4	7	4	7	4	4	7	7	7	4	2	4	4	4	2
C166	0	0	0	0	0	0	0	0	0		0	99	0	0	0	0	0	0	0	0		2		1	1	4	2	5	5	3	4	2	4	7	4	7	2	7	5	5	7	7	7	1	1	1	1	5	2
C167	0	0	0	0	0	0	0	0	0		1	7	0	0	0	0	0	0	0	0	I don't want to work outside my country because Im Habesha and Habesha should serve Habesha	15	Neurosurgery	4	2	5	4	5	2	4	5	2	2	7	2	7	1	7	5	4	7	7	7	4	1	1	1	5	4
C168	4	0	0	0	0	0	0	0	0		3	6	0	0	0	0	0	0	0	0		3		4	2	5	5	4	3	4	4	3	2	7	2	7	1	7	5	3	7	7	7	2	1	2	2	2	3
C169	1	0	0	0	0	0	0	0	0		1	99	0	0	0	0	0	0	0	0		2		4	3	3	3	4	5	3	4	2	4	7	4	7	2	7	2	2	7	7	7	4	2	2	2	3	4
C170	1	0	0	0	0	0	0	0	0		0	1	0	0	0	0	0	0	0	0		13		0	1	5	5	5	5	4	5	5	2	7	2	7	1	7	5	2	7	7	7	1	1	1	1	4	4
C171	4	0	99	0	0	0	0	0	0		0	0	0	0	0	0	0	0	0	0		3		0	1	5	2	5	4	4	4	2	4	7	3	7	2	7	4	4	7	7	7	4	2	2	2	5	4
C172	4	0	2	0	0	0	0	0	0		3	8	0	1	0	1	0	1	1	0		2		0	1	4	1	5	5	1	2	1	3	7	3	7	2	7	5	4	7	7	7	1	1	2	1	4	5
C173	1	0	0	0	0	0	0	0	0		4	3	0	0	0	0	0	0	0	0		13		4	2	5	5	5	99	2	2	5	4	7	4	7	4	7	2	1	7	7	7	1	1	4	4	4	5
C174	4	4	3	0	0	0	0	0	0		3	8	0	1	0	0	0	0	1	0		3		4	0	5	1	4	5	1	4	3	2	7	4	7	1	7	5	5	7	7	7	4	1	4	1	5	4
C175	0	0	6	0	0	0	1	1	0		3	8	0	1	0	1	1	1	1	0		2		0	0	5	4	5	4	1	1	3	4	7	4	7	1	7	5	5	7	7	7	4	1	2	1	5	5
C177	4	0	1	0	0	0	0	0	0		4	1	0	0	0	0	0	0	0	0		2		4	1	4	4	2	4	99	4	3	4	7	4	7	2	7	4	2	7	7	7	4	2	2	6	2	4
C178	0	0	2	0	0	0	0	0	0		1	0	0	0	0	0	0	0	0	0		2		4	2	5	4	5	4	2	3	2	4	7	3	7	3	7	5	5	7	7	7	5	2	3	2	5	5
C179	1	3	0	0	0	0	0	0	0		0	0	0	0	0	0	0	0	0	0		2		0	1	5	4	5	1	1	4	2	5	7	4	7	4	7	4	1	7	7	7	4	4	4	3	2	4
C180	1	0	0	0	0	0	0	0	0		4	0	0	0	0	0	0	0	0	0		99		99	1	4	3	3	2	2	3	2	4	7	4	7	4	7	4	4	7	7	7	4	2	1	1	4	4
C181	1	0	0	0	0	0	0	0	0		0	99	0	0	0	0	0	0	0	0		5		1	1	5	4	5	4	3	5	2	4	7	3	7	4	7	1	2	7	7	7	3	1	2	1	5	1
C182	1	0	0	0	0	0	0	0	0		1	8	0	1	0	1	0	1	1	0		5		0	1	5	4	5	4	4	4	1	4	7	4	7	4	7	4	2	7	7	7	4	2	4	1	5	4
C183	1	0	0	0	0	0	0	0	0		4	8	0	1	1	1	1	1	1	0		13		4	1	5	2	5	3	2	3	1	4	7	4	7	4	7	2	2	7	7	7	3	2	3	2	4	3
C184	1	3	0	0	0	0	0	0	0		4	7	0	0	0	0	0	0	0	0	a combination of reasons above	13		1	0	5	1	5	5	3	5	1	2	7	2	7	1	7	5	5	7	7	7	1	1	2	1	5	4
C185	1	3	0	0	0	0	0	0	0		4	99	0	0	0	0	0	0	0	0		3		4	1	4	4	4	3	3	4	1	4	7	5	7	2	7	5	4	7	7	7	2	2	1	1	3	4
C186	1	2	3	0	0	0	0	0	0		0	99	0	0	0	0	0	0	0	0		13		0	1	5	5	4	3	3	2	2	4	7	2	7	1	7	5	5	7	7	7	6	4	3	4	3	5
C187	1	3	4	0	0	0	0	0	0		1	99	0	0	0	0	0	0	0	0		14		0	1	4	3	4	4	4	4	1	1	7	4	7	2	7	5	5	7	7	7	2	2	2	2	5	4
C188	1	3	2	0	0	0	0	0	0		0	99	0	0	0	0	0	0	0	0		12		0	1	5	4	4	2	2	4	4	4	7	4	7	4	7	4	2	7	7	7	2	4	2	2	4	4
C189	1	0	0	0	0	0	0	0	0		0	0	0	0	0	0	0	0	0	0		13		0	1	5	5	5	4	2	4	3	5	7	5	7	5	7	5	4	7	7	7	5	1	5	1	2	3
C190	1	3	0	0	0	0	0	0	0		3	6	0	0	0	0	0	0	0	0		13		4	1	5	5	5	2	1	2	5	4	7	1	7	5	7	1	1	7	7	7	1	5	5	5	5	5
C191	1	3	0	0	0	0	0	0	0		0	0	0	0	0	0	0	0	0	0		2		0	2	5	4	5	3	3	2	2	4	7	4	7	4	7	4	2	7	7	7	4	4	3	3	3	4
C192	1	0	3	0	0	0	0	0	0		3	8	0	1	0	1	0	0	0	0		13		0	1	5	4	5	4	3	5	1	4	7	4	7	4	7	5	2	7	7	7	4	2	2	2	3	5
C193	0	4	1	0	0	0	0	0	0		4	99	0	0	0	0	0	0	0	0		13		4	1	3	1	4	2	2	4	3	4	7	4	7	4	6	2	2	7	7	7	2	2	2	3	2	3
C194	1	0	3	0	0	0	0	0	0		3	8	0	1	0	0	0	0	1	0		13		0	0	5	4	1	4	2	4	1	4	7	4	7	4	7	4	4	7	7	7	4	4	2	2	4	4
C195	1	0	0	0	0	0	0	0	0		1	1	0	0	0	0	0	0	0	0		5		1	0	1	5	1	1	1	5	5	5	7	1	7	5	7	1	1	7	7	7	5	1	1	1	5	1
C196	1	3	1	0	0	0	0	0	0		4	99	0	0	0	0	0	0	0	0		13		4	0	2	3	5	4	5	5	1	1	7	5	7	5	7	2	1	7	7	7	4	5	4	3	2	4
C197	1	4	2	0	0	0	0	0	0		0	3	0	0	0	0	0	0	0	0		6		4	1	4	3	5	4	4	4	3	4	7	4	7	4	7	4	2	7	7	7	4	2	6	2	4	3
C198	1	0	2	0	0	0	0	0	0		1	99	0	0	0	0	0	0	0	0		13		4	1	5	3	4	4	3	2	2	4	7	4	7	4	7	5	2	7	7	7	1	1	1	3	4	4
C199	1	3	0	0	0	0	0	0	0		3	3	0	0	0	0	0	0	0	0		3		0	0	5	4	5	1	2	5	3	5	7	5	7	5	7	3	3	7	7	7	1	1	1	1	1	5
C200	1	0	6	1	1	0	0	0	0		1	7	0	0	0	0	0	0	0	0		13		99	2	5	5	5	1	5	3	5	5	7	5	7	5	7	1	1	7	7	7	5	5	5	5	5	6
C201	1	0	0	0	0	0	0	0	0		3	1	0	0	0	0	0	0	0	0		2		4	2	5	1	5	2	2	4	1	1	7	1	7	2	7	4	4	7	7	7	1	2	2	1	4	4
C202	1	0	2	0	0	0	0	0	0		3	1	0	0	0	0	0	0	0	0		3		0	0	5	2	5	5	2	4	2	4	7	4	7	4	7	4	4	7	7	7	2	4	1	3	3	4
C203	1	0	0	0	0	0	0	0	0		1	7	0	0	0	0	0	0	0	0	for help	2		0	2	5	4	5	5	3	3	1	3	7	3	7	3	7	3	3	7	7	7	3	3	3	3	6	6
C204	1	0	5	0	0	0	0	0	0	I've no fucking idea	3	6	0	0	0	0	0	0	0	0		14		4	2	5	3	5	3	1	4	3	6	7	1	7	1	6	5	6	7	7	7	2	3	3	6	2	4
C205	1	3	3	0	0	0	0	0	0		4	0	0	0	0	0	0	0	0	0		5		0	0	4	4	5	3	3	5	3	4	7	2	7	5	7	5	1	7	7	7	2	4	2	1	5	4
C206	0	3	5	0	0	0	0	0	0	not to much in ethiopia	3	8	0	1	0	1	0	1	0	0		8		1	0	4	4	4	2	4	4	4	3	7	3	7	2	7	4	4	7	7	7	2	2	2	1	3	4
C207	1	4	2	0	0	0	0	0	0		4	8	0	1	1	1	1	1	1	0		4		0	0	3	3	3	2	4	3	2	4	7	4	7	3	7	5	3	7	7	7	1	1	1	1	5	5
C208	0	0	3	0	0	0	0	0	0		4	99	0	0	0	0	0	0	0	0		3		4	1	5	3	5	4	2	5	5	4	7	4	7	4	7	2	1	3	7	7	3	4	4	5	5	6
C209	1	0	0	0	0	0	0	0	0		1	0	0	0	0	0	0	0	0	0		2		4	3	4	2	4	4	4	4	4	4	7	4	7	1	7	5	4	7	7	7	1	1	1	1	3	4
C210	0	0	0	0	0	0	0	0	0		1	0	0	0	0	0	0	0	0	0		0		0	0	4	3	3	3	3	2	3	2	7	2	7	2	7	5	5	7	7	7	2	5	1	1	5	5
C211	1	4	1	0	0	0	0	0	0		1	0	0	0	0	0	0	0	0	0		2		4	1	5	5	5	1	1	1	5	3	7	3	7	4	7	4	2	7	7	7	4	4	4	2	4	4
C212	1	0	2	0	0	0	0	0	0		2	4	0	0	0	0	0	0	0	0		9		0	1	2	2	5	4	4	2	2	4	7	4	7	4	6	4	2	7	7	7	2	2	2	2	4	4
C213	0	0	0	0	0	0	0	0	0		3	4	0	0	0	0	0	0	0	0		5		4	1	2	1	5	5	4	5	1	4	7	2	7	2	7	5	4	7	7	7	2	4	2	2	4	4
C214	1	3	5	0	0	0	0	0	0	death of a beloved	0	99	0	0	0	0	0	0	0	0		13		0	2	5	4	4	4	4	4	2	2	7	3	7	3	7	4	2	7	7	7	4	4	3	3	3	3
C215	1	3	0	0	0	0	0	0	0		1	99	0	0	0	0	0	0	0	0		13		1	1	2	2	5	4	2	4	1	4	7	4	7	2	7	4	2	7	7	7	2	2	2	2	4	4
C216	1	0	0	0	0	0	0	0	0		0	99	0	0	0	0	0	0	0	0		5		0	0	5	5	5	4	5	4	4	4	7	4	7	2	7	4	2	7	7	7	4	4	2	1	5	5
C217	1	0	2	0	0	0	0	0	0		4	8	0	1	0	1	1	0	0	0		3		0	1	4	4	5	4	5	4	2	2	7	4	7	4	7	4	3	7	7	7	2	2	2	2	4	4
C218	0	0	0	0	0	0	0	0	0		3	8	0	1	1	1	1	1	0	0		13		1	1	5	4	4	3	3	4	2	4	7	4	7	2	7	5	4	7	7	7	4	4	2	1	5	4
C219	1	0	0	0	0	0	0	0	0		3	1	0	0	0	0	0	0	0	0		3		0	0	4	2	4	3	5	4	2	2	7	2	7	2	7	5	1	7	7	7	2	2	1	1	5	3
C220	1	0	2	0	0	0	0	0	0		3	8	0	1	0	1	0	0	0	0		2		0	1	5	2	4	4	3	3	2	99	7	99	7	99	7	99	6	7	7	7	99	99	99	99	4	6
C221	1	3	0	0	0	0	0	0	0		0	3	0	0	0	0	0	0	0	0		3		4	0	5	4	5	3	5	4	3	3	7	4	7	2	7	2	3	7	7	7	1	2	1	1	1	5
C222	0	0	0	0	0	0	0	0	0		0	3	0	0	0	0	0	0	0	0		3		0	1	4	4	5	5	3	2	3	2	7	1	7	1	7	5	4	7	7	7	4	4	4	2	5	5
C223	4	0	99	0	0	0	0	0	0		0	99	0	0	0	0	0	0	0	0		4		4	1	5	4	4	4	2	3	3	4	7	4	7	4	7	4	2	7	7	7	4	4	4	2	2	4
C224	4	0	0	0	0	0	0	0	0		0	1	0	0	0	0	0	0	0	0		13		0	0	5	5	5	4	3	2	1	4	7	4	7	4	7	4	2	7	7	7	4	4	4	2	2	4
C226	0	0	6	0	0	1	1	0	0		1	8	0	0	0	1	1	1	0	0		3		4	1	5	5	5	2	1	5	2	4	7	4	7	2	7	5	4	7	7	7	2	2	2	3	5	4
C227	1	0	0	0	0	0	0	0	0		1	1	0	0	0	0	0	0	0	0		3		0	2	4	2	4	5	4	2	1	4	7	4	7	4	7	4	4	7	7	7	2	2	2	2	4	2
C228	4	3	0	0	0	0	0	0	0		4	3	0	0	0	0	0	0	0	0		13		4	1	4	4	4	4	3	4	1	4	7	2	7	3	7	5	6	7	7	7	2	2	1	1	5	6
C229	1	3	0	0	0	0	0	0	0		0	6	0	0	0	0	0	0	0	0		3		4	1	5	4	4	4	2	5	4	4	7	4	7	2	7	5	4	7	7	7	4	2	2	2	4	4
C230	0	0	3	0	0	0	0	0	0		4	99	0	0	0	0	0	0	0	0		15	Neurosurgery	0	1	5	3	5	3	3	3	1	5	7	5	7	3	7	5	3	7	7	7	1	1	1	1	1	5
C231	4	0	99	0	0	0	0	0	0		99	99	0	0	0	0	0	0	0	0		99		1	1	5	5	5	2	2	2	2	4	7	4	7	2	7	5	2	7	7	7	2	2	2	1	3	5
C232	4	0	2	0	0	0	0	0	0		1	1	0	0	0	0	0	0	0	0		13		99	1	5	4	5	3	2	5	2	4	7	3	7	2	7	5	2	7	7	7	1	1	2	1	4	4
C233	0	3	0	0	0	0	0	0	0		0	0	0	0	0	0	0	0	0	0		2		4	1	4	4	5	5	5	5	1	4	7	4	7	4	7	4	1	7	7	7	4	1	1	1	5	3
C234	1	3	1	0	0	0	0	0	0		4	99	0	0	0	0	0	0	0	0		13		4	1	5	5	5	2	2	5	2	1	7	1	7	4	7	5	2	7	7	7	2	4	4	6	5	5
C235	1	0	0	0	0	0	0	0	0		0	99	0	0	0	0	0	0	0	0		11		4	0	2	1	4	4	4	4	1	4	7	4	7	3	7	4	3	7	7	7	4	3	3	5	5	4
C236	1	0	0	0	0	0	0	0	0		3	6	0	0	0	0	0	0	0	0		3		4	1	5	3	4	5	5	4	1	2	7	2	7	2	7	4	2	7	7	7	2	4	2	2	4	4
C237	1	3	0	0	0	0	0	0	0		4	8	0	1	0	1	0	0	1	0		5		4	1	5	4	4	3	3	5	2	4	7	4	7	4	7	5	2	7	7	7	4	2	4	1	4	1
C238	0	3	99	0	0	0	0	0	0		99	99	0	0	0	0	0	0	0	0		99		4	1	5	4	4	3	2	4	2	4	7	3	7	4	7	5	2	7	7	7	2	4	2	2	4	2
C239	0	3	0	0	0	0	0	0	0		0	3	0	0	0	0	0	0	0	0		2		99	1	5	3	4	2	3	3	3	4	7	4	7	4	7	4	2	7	7	7	99	4	2	1	99	4
C240	1	3	0	0	0	0	0	0	0		4	8	0	1	0	1	1	0	0	0		3		4	1	4	4	5	4	3	4	2	3	7	2	7	2	7	5	3	7	7	7	3	2	2	1	5	3
C241	1	3	5	0	0	0	0	0	0	default choice	4	7	0	0	0	0	0	0	0	0	pursue other career	14		0	1	4	4	4	4	1	2	1	4	7	3	7	3	7	4	2	7	7	7	4	3	1	1	2	5
C242	0	0	2	0	0	0	0	0	0		0	99	0	0	0	0	0	0	0	0		3		4	1	4	4	5	4	4	5	1	4	7	2	7	2	7	5	5	7	7	7	2	1	1	1	4	5
C243	0	3	0	0	0	0	0	0	0		4	99	0	0	0	0	0	0	0	0		3		4	1	5	4	4	3	1	3	2	4	7	4	7	4	7	3	3	7	7	7	2	2	4	6	2	4
C244	0	0	1	0	0	0	0	0	0		3	6	0	0	0	0	0	0	0	0		13		4	0	4	5	4	99	3	3	1	2	7	4	7	1	7	5	2	7	7	7	4	1	1	1	5	5
C245	4	0	1	0	0	0	0	0	0		3	1	0	0	0	0	0	0	0	0		2		4	1	4	2	5	5	1	5	1	1	7	1	7	1	7	5	5	7	7	7	4	1	1	1	5	5
C246	4	3	3	0	0	0	0	0	0		0	0	0	0	0	0	0	0	0	0		3		4	3	4	2	4	4	4	4	4	2	7	5	7	4	7	4	4	7	7	7	2	4	4	2	4	2
C247	0	3	0	0	0	0	0	0	0		0	99	0	0	0	0	0	0	0	0		2		1	1	5	4	5	4	5	5	3	5	7	5	7	1	7	5	5	7	7	7	1	1	1	1	5	5
C248	1	3	0	0	0	0	0	0	0		3	8	0	1	1	1	1	1	1	0		13		4	1	5	4	5	4	4	5	3	4	7	3	7	5	7	5	5	7	7	7	4	1	1	1	5	5
C249	1	3	0	0	0	0	0	0	0		4	99	0	0	0	0	0	0	0	0		3		99	1	4	2	5	2	2	4	2	3	7	4	7	2	7	4	4	7	7	7	4	6	2	2	4	4
C250	4	3	0	0	0	0	0	0	0		0	0	0	0	0	0	0	0	0	0		3		4	1	4	4	5	4	4	4	4	4	7	4	7	2	7	4	2	7	7	7	4	4	4	2	4	4
C251	0	3	0	0	0	0	0	0	0		4	99	0	0	0	0	0	0	0	0		11		4	1	3	2	5	5	4	5	2	5	7	5	7	5	7	5	2	7	7	7	4	1	1	1	5	5
C252	4	3	0	0	0	0	0	0	0		4	8	0	1	0	1	0	1	0	0		3		4	3	4	2	4	4	2	5	2	4	7	4	7	4	6	4	4	7	7	7	4	2	2	2	4	4
C253	1	0	0	0	0	0	0	0	0		1	3	0	0	0	0	0	0	0	0		3		0	1	5	4	1	3	2	4	2	4	7	4	7	2	7	5	2	7	7	7	4	3	2	1	3	5
C254	1	0	6	1	1	1	1	0	0		1	0	0	0	0	0	0	0	0	0		5		0	2	5	1	4	2	2	2	4	4	7	4	7	3	7	4	4	7	7	7	2	2	2	2	4	3
C255	1	0	0	0	0	0	0	0	0		1	0	0	0	0	0	0	0	0	0		15	cardio thoracic surgery	4	1	4	4	5	4	3	4	4	4	7	2	7	2	7	4	4	7	7	7	4	4	4	3	3	4
C256	0	3	1	0	0	0	0	0	0		2	6	0	0	0	0	0	0	0	0		13		4	1	5	3	5	4	4	4	2	4	7	4	7	3	7	4	4	7	7	7	2	2	2	2	4	3
C257	0	3	4	0	0	0	0	0	0		4	99	0	0	0	0	0	0	0	0		3		1	2	4	99	5	5	3	4	1	4	7	4	7	2	7	5	4	7	7	7	3	1	1	1	3	5
C258	0	0	0	0	0	0	0	0	0		0	0	0	0	0	0	0	0	0	0		3		4	1	5	4	5	5	5	4	3	4	7	3	7	2	7	4	2	7	7	7	2	99	4	2	4	4
C259	0	0	5	0	0	0	0	0	0	Till now I don't know	4	0	0	0	0	0	0	0	0	0		3		4	0	4	4	4	4	2	2	3	3	7	3	7	2	7	4	2	7	7	7	2	2	2	2	3	4
C260	1	0	0	0	0	0	0	0	0		1	1	0	0	0	0	0	0	0	0		2		0	3	5	4	4	4	4	2	2	4	7	4	7	4	7	4	2	7	7	7	4	2	2	2	5	2
C261	4	0	0	0	0	0	0	0	0		0	0	0	0	0	0	0	0	0	0		4		4	1	4	4	4	3	2	3	3	2	7	2	7	2	7	2	2	7	7	7	4	2	4	3	4	4
C262	4	3	0	0	0	0	0	0	0		4	3	0	0	0	0	0	0	0	0		5		99	1	5	5	5	5	5	5	5	4	7	4	7	4	7	5	2	7	7	7	1	1	1	1	5	3
C263	1	0	0	0	0	0	0	0	0		1	0	0	0	0	0	0	0	0	0		13		0	1	1	1	4	3	2	5	2	2	7	2	7	2	7	4	2	7	7	7	2	2	2	3	5	5
C264	1	0	4	0	0	0	0	0	0		3	8	0	0	1	0	1	0	0	0		2		0	1	4	4	3	4	2	2	2	4	7	4	7	4	7	4	2	7	7	7	4	2	2	6	3	4
C265	1	0	0	0	0	0	0	0	0		3	8	0	1	0	0	1	1	0	0		3		0	1	5	4	5	2	2	2	2	4	7	4	7	4	7	4	2	7	7	7	4	2	2	2	3	4
C266	1	0	0	0	0	0	0	0	0		1	0	0	0	0	0	0	0	0	0		13		4	3	4	4	4	2	1	2	4	4	7	4	7	4	7	4	4	7	7	7	4	4	2	4	99	99
C267	1	3	5	0	0	0	0	0	0		4	3	0	0	0	0	0	0	0	0		13		0	1	5	4	4	99	3	4	4	4	7	4	7	4	7	4	4	7	7	7	4	2	4	2	4	4
C268	0	0	1	0	0	0	0	0	0		4	6	0	0	0	0	0	0	0	0		2		4	0	5	4	4	4	3	2	2	3	7	4	7	2	7	4	4	7	7	7	2	2	2	2	4	3
C269	0	0	2	0	0	0	0	0	0		4	99	0	0	0	0	0	0	0	0		13		0	2	5	3	3	2	2	3	3	4	7	3	7	4	7	4	2	7	7	7	99	1	1	1	4	5
C270	0	3	3	0	0	0	0	0	0		3	6	0	0	0	0	0	0	0	0		13		4	0	5	1	4	1	3	4	5	4	7	4	7	5	7	5	1	7	7	7	1	1	1	1	3	5
C271	4	0	2	0	0	0	0	0	0		4	3	0	0	0	0	0	0	0	0		14		0	1	4	1	4	3	2	3	2	2	7	2	7	2	7	5	5	7	7	7	4	2	2	2	5	5
C272	0	0	0	0	0	0	0	0	0		3	5	0	0	0	0	0	0	0	0		3		4	1	4	4	4	4	4	4	1	4	7	4	7	4	7	4	4	7	7	7	4	4	4	4	4	4
C273	1	0	0	0	0	0	0	0	0		0	1	0	0	0	0	0	0	0	0		2		4	1	4	4	4	4	5	5	3	2	7	2	7	2	7	4	4	7	7	7	4	2	2	2	99	99
C274	1	3	2	0	0	0	0	0	0		4	0	0	0	0	0	0	0	0	0		99		2	0	4	4	4	3	2	4	2	1	7	4	7	4	7	5	5	7	7	7	3	3	1	1	5	4
C275	4	0	2	0	0	0	0	0	0		0	99	0	0	0	0	0	0	0	0		13		4	1	5	4	5	5	3	4	2	4	7	4	7	4	7	4	1	7	7	7	2	4	5	4	5	4
C276	1	0	1	0	0	0	0	0	0		3	8	0	1	0	1	0	0	1	0		3		0	1	4	1	5	5	5	5	1	1	7	2	7	1	7	5	5	7	7	7	4	1	1	1	5	4
C277	1	0	2	0	0	0	0	0	0		3	1	0	0	0	0	0	0	0	0		2		0	1	5	3	5	2	4	5	1	4	7	2	7	2	7	5	2	7	7	7	1	2	1	1	5	4
C278	4	0	6	1	0	1	0	0	0		2	8	0	1	1	0	1	1	1	0		2		4	2	4	1	5	4	4	3	2	4	7	4	7	3	7	4	1	7	7	7	1	1	1	1	3	2
C279	0	3	99	0	0	0	0	0	0		4	6	0	0	0	0	0	0	0	0		13		1	1	4	4	4	4	4	5	2	4	7	4	7	4	7	4	4	7	7	7	4	4	4	2	2	4
C280	4	0	0	0	0	0	0	0	0		4	3	0	0	0	0	0	0	0	0		13		4	3	5	2	5	4	3	3	2	3	7	2	7	1	7	1	2	7	7	7	2	2	1	1	3	3
C281	4	3	0	0	0	0	0	0	0		0	0	0	0	0	0	0	0	0	0		2		4	3	5	4	4	4	2	4	4	4	7	4	7	4	7	4	2	7	7	7	4	2	2	2	2	4
C282	1	0	0	0	0	0	0	0	0		0	0	0	0	0	0	0	0	0	0		3		0	1	5	4	5	4	2	2	1	4	7	2	7	2	7	5	2	7	7	7	1	1	1	1	5	5
C283	0	0	0	0	0	0	0	0	0		3	1	0	0	0	0	0	0	0	0		11		99	1	5	5	5	3	3	5	1	4	7	4	7	4	7	99	2	7	7	7	4	4	4	2	2	4
C284	4	0	0	0	0	0	0	0	0		1	3	0	0	0	0	0	0	0	0		3		0	1	5	2	4	4	2	2	1	2	7	2	7	2	7	5	2	7	7	7	2	2	2	2	4	4
C285	0	0	6	0	1	1	0	0	0		0	99	0	0	0	0	0	0	0	0		13		0	0	5	5	5	2	3	4	2	4	7	4	7	3	7	2	2	7	7	7	4	2	1	1	3	4
C286	0	3	6	1	0	0	1	0	0		3	8	0	1	0	0	0	1	1	0		3		0	0	5	4	5	2	2	2	4	5	7	5	7	5	7	4	1	7	7	7	1	4	2	1	4	4
C287	1	0	0	0	0	0	0	0	0		2	8	0	1	1	0	0	1	0	0		7		0	3	5	1	5	4	5	4	1	1	7	1	7	1	7	5	5	7	7	7	2	1	1	1	5	5
C288	0	0	4	0	0	0	0	0	0		3	7	0	0	0	0	0	0	0	0	lack of fair administration	3		0	1	5	1	5	5	4	4	1	4	7	2	7	2	7	4	4	7	7	7	4	4	3	1	4	4
C289	0	3	2	0	0	0	0	0	0		4	99	0	0	0	0	0	0	0	0		2		4	0	5	1	4	2	3	5	1	5	7	5	7	1	7	5	5	7	7	7	1	1	4	1	4	1
C290	0	3	0	0	0	0	0	0	0		1	0	0	0	0	0	0	0	0	0		3		0	1	2	4	4	5	4	5	1	2	7	2	7	1	7	5	5	7	7	7	2	1	1	1	4	4
C291	0	0	0	0	0	0	0	0	0		1	0	0	0	0	0	0	0	0	0		13		4	1	4	4	5	5	4	4	2	2	7	4	7	4	7	5	2	7	7	7	2	4	4	6	5	4
C292	0	0	0	0	0	0	0	0	0		3	1	0	0	0	0	0	0	0	0		3		0	99	5	4	4	5	5	5	1	2	7	3	7	1	7	5	5	7	7	7	3	1	2	1	5	3
C293	0	0	3	0	0	0	0	0	0		0	0	0	0	0	0	0	0	0	0		13		0	1	5	2	4	4	4	5	1	4	7	4	7	2	7	5	4	7	7	7	2	2	2	2	2	4
C294	0	0	2	0	0	0	0	0	0		1	0	0	0	0	0	0	0	0	0		3		4	1	5	3	3	4	4	4	3	5	7	5	7	5	7	5	5	7	7	7	5	3	2	2	4	3
C295	0	0	2	0	0	0	0	0	0		0	1	0	0	0	0	0	0	0	0		9		0	1	5	1	3	5	5	5	1	2	7	5	7	1	7	5	5	7	7	7	3	1	1	1	5	4
C297	1	0	0	0	0	0	0	0	0		1	99	0	0	0	0	0	0	0	0		13		0	1	4	4	4	5	4	5	1	2	7	3	7	2	7	5	5	7	7	7	1	1	1	1	5	5
C298	0	0	6	1	1	0	0	0	0		4	7	0	0	0	0	0	0	0	0	out of this bad politics	13		0	3	4	2	5	5	5	5	1	2	7	2	7	4	7	5	5	7	7	7	4	4	4	1	5	3
C299	0	0	0	0	0	0	0	0	0		1	99	0	0	0	0	0	0	0	0		2		4	1	5	1	1	4	3	5	2	5	7	5	7	2	7	5	5	7	7	7	5	3	3	1	5	5
C300	0	0	0	0	0	0	0	0	0		1	99	0	0	0	0	0	0	0	0		5		4	1	4	1	4	4	2	2	4	4	7	4	7	4	7	5	5	7	7	7	5	1	4	1	1	1
C301	0	0	3	0	0	0	0	0	0		3	1	0	0	0	0	0	0	0	0		3		0	0	4	2	4	5	5	4	1	2	7	1	7	1	7	5	5	7	7	7	1	1	1	1	4	3
C302	0	0	4	0	0	0	0	0	0		4	99	0	0	0	0	0	0	0	0		13		4	2	4	4	4	4	3	5	2	4	7	4	7	3	7	4	2	7	7	7	4	4	4	2	4	2
C303	0	0	2	0	0	0	0	0	0		3	6	0	0	0	0	0	0	0	0		5		0	1	5	4	5	4	2	2	5	2	7	1	7	2	7	5	2	7	7	7	4	2	2	2	4	5
C304	0	0	0	0	0	0	0	0	0		0	0	0	0	0	0	0	0	0	0		8		99	1	4	4	5	4	1	5	2	4	7	2	7	3	7	5	2	7	7	7	2	2	2	2	2	4
C306	0	0	3	0	0	0	0	0	0		3	1	0	0	0	0	0	0	0	0		13		4	3	2	1	4	2	2	4	4	4	7	4	7	4	7	5	5	7	7	7	5	2	2	2	4	2
C307	4	0	2	0	0	0	0	0	0		3	1	0	0	0	0	0	0	0	0		2		4	3	4	2	5	5	2	3	5	4	7	2	7	1	7	5	3	7	7	7	5	3	2	2	4	3
C308	0	3	0	0	0	0	0	0	0		0	1	0	0	0	0	0	0	0	0		6		0	2	5	3	5	4	4	4	2	4	7	4	7	4	7	4	4	7	7	7	4	4	4	2	4	4
C309	0	0	99	0	0	0	0	0	0		99	99	0	0	0	0	0	0	0	0		99		2	2	4	4	5	5	5	5	2	2	7	2	7	2	7	5	5	7	7	7	2	1	1	1	5	3
C310	1	0	99	0	0	0	0	0	0		99	99	0	0	0	0	0	0	0	0		99		2	2	4	99	99	99	99	99	99	2	7	2	99	5	7	5	99	7	7	7	99	99	99	99	5	3
C311	4	0	1	0	0	0	0	0	0		4	1	0	0	0	0	0	0	0	0		3		0	1	5	5	4	4	3	4	4	99	7	99	7	99	7	99	99	7	7	7	99	99	99	99	99	99
C312	4	3	0	0	0	0	0	0	0		0	99	0	0	0	0	0	0	0	0		15	pathology	1	1	4	4	5	4	2	4	1	4	7	3	7	1	7	5	4	7	7	7	2	2	1	1	4	5
C313	0	0	3	0	0	0	0	0	0		1	99	0	0	0	0	0	0	0	0		5		0	2	4	3	4	1	4	5	1	99	7	99	7	99	7	99	99	7	7	7	99	99	99	99	5	5
C314	4	0	0	0	0	0	0	0	0		4	1	0	0	0	0	0	0	0	0		2		0	2	4	2	5	4	5	4	2	2	7	3	7	3	7	3	4	7	7	7	2	3	4	3	5	4
C315	0	0	2	0	0	0	0	0	0		3	6	0	0	0	0	0	0	0	0		5		0	2	4	4	5	3	2	2	2	2	7	2	7	1	7	4	5	7	7	7	2	2	2	2	4	3
C316	1	0	0	0	0	0	0	0	0		1	99	0	0	0	0	0	0	0	0		5		0	2	4	4	4	4	2	5	4	4	7	4	7	4	7	4	5	7	7	7	4	4	4	4	4	4
C317	0	0	3	0	0	0	0	0	0		1	0	0	0	0	0	0	0	0	0		12		1	2	4	5	4	3	4	5	4	4	7	4	7	2	7	4	4	7	7	7	1	4	2	1	4	4
C318	1	0	2	0	0	0	0	0	0		0	99	0	0	0	0	0	0	0	0		5		99	1	4	4	4	5	5	5	2	2	7	2	7	2	7	5	5	7	7	7	3	2	2	2	3	5
C319	4	0	2	0	0	0	0	0	0		3	1	0	0	0	0	0	0	0	0		3		0	1	4	1	5	4	5	5	2	2	7	4	7	2	7	5	5	7	7	7	4	4	4	3	5	4
C322	1	3	0	0	0	0	0	0	0		1	99	0	0	0	0	0	0	0	0		4		4	1	5	4	5	4	3	5	3	2	7	2	7	2	7	5	5	7	7	7	4	1	1	1	4	5
C351	4	0	0	0	0	0	0	0	0		0	99	0	0	0	0	0	0	0	0		3		0	0	4	1	4	4	3	3	1	4	7	4	7	4	7	5	4	7	7	7	2	2	2	3	5	2
C352	4	2	2	0	0	0	0	0	0		3	3	0	0	0	0	0	0	0	0		7		4	1	4	4	4	4	4	5	1	3	7	2	7	2	7	4	4	7	7	7	4	4	3	1	4	3
C353	4	0	99	0	0	0	0	0	0		99	99	0	0	0	0	0	0	0	0		99		99	3	5	5	1	5	4	5	2	99	7	99	7	99	7	99	99	7	7	7	99	99	99	99	5	4
C354	4	3	2	0	0	0	0	0	0		1	99	0	0	0	0	0	0	0	0		3		0	1	4	4	5	4	4	4	4	1	7	1	7	1	7	1	1	7	7	7	1	3	3	1	5	5
C355	4	0	0	0	0	0	0	0	0		0	99	0	0	0	0	0	0	0	0		4		1	1	4	4	5	4	2	4	3	5	7	5	7	4	7	5	5	7	7	7	4	4	3	2	4	5
C356	4	3	2	0	0	0	0	0	0		4	6	0	0	0	0	0	0	0	0		2		1	99	4	4	3	1	2	3	3	4	7	4	7	4	7	4	3	7	7	7	3	3	2	3	4	5
C357	4	0	0	0	0	0	0	0	0		0	8	0	1	0	1	1	1	0	0		11		4	0	4	3	4	4	4	4	1	2	7	3	7	2	7	4	4	7	7	7	4	2	2	2	3	3
C358	4	0	1	0	0	0	0	0	0		3	1	0	0	0	0	0	0	0	0		15	neurosurgery	4	1	5	4	5	5	4	4	2	2	7	2	7	2	7	5	5	7	7	7	4	2	1	1	5	4
C359	4	0	6	1	0	1	1	0	0		4	8	0	1	0	0	1	1	1	0		3		0	3	4	4	5	5	5	5	1	2	7	3	7	3	7	4	4	7	7	7	2	2	4	2	4	4
C360	4	0	0	0	0	0	0	0	0		1	1	0	0	0	0	0	0	0	0		4		4	2	5	5	5	4	4	5	3	4	7	4	7	4	7	4	4	7	7	7	4	4	4	6	4	2
C362	4	0	0	0	0	0	0	0	0		3	6	0	0	0	0	0	0	0	0		11		4	1	5	3	4	4	5	3	3	4	7	4	7	4	7	5	5	7	7	7	5	3	2	2	3	5
C363	4	0	0	0	0	0	0	0	0		1	8	0	1	0	0	1	0	0	0		9		4	1	1	1	4	5	5	5	1	4	7	2	7	4	7	4	5	7	7	7	4	4	1	1	5	1
C364	4	1	6	0	0	1	1	0	0		3	1	0	0	0	0	0	0	0	0		3		0	1	1	1	1	5	3	5	1	1	7	1	7	1	7	5	5	7	7	7	3	1	1	1	5	5
C365	4	0	0	0	0	0	0	0	0		3	1	0	0	0	0	0	0	0	0		5		0	0	4	3	4	4	4	4	3	4	7	4	7	2	7	4	4	7	7	7	3	2	2	2	4	3
C366	4	3	0	0	0	0	0	0	0		4	1	0	0	0	0	0	0	0	0		2		0	3	4	3	4	4	4	4	3	4	7	3	7	2	7	4	4	7	7	7	4	2	4	2	4	4
C367	4	0	1	0	0	0	0	0	0		4	99	0	0	0	0	0	0	0	0		3		4	2	4	2	4	5	5	5	3	99	7	99	7	99	7	99	99	7	7	7	99	99	99	99	99	99
C368	4	0	2	0	0	0	0	0	0		0	6	0	0	0	0	0	0	0	0		3		0	1	5	4	4	3	2	3	4	2	7	3	7	2	7	4	4	7	7	7	4	3	2	1	3	4
C371	4	3	0	0	0	0	0	0	0		3	1	0	0	0	0	0	0	0	0		5		4	1	4	4	4	5	4	5	1	2	7	2	7	2	7	5	5	7	7	7	2	2	2	2	2	4
C409	0	3	2	0	0	0	0	0	0		0	99	0	0	0	0	0	0	0	0		12		4	1	5	5	5	4	2	4	4	4	7	3	7	4	7	4	2	7	7	7	4	4	4	6	4	2
C410	1	0	0	0	0	0	0	0	0		1	7	0	0	0	0	0	0	0	0	short time to continue residency	5		0	1	5	4	5	4	3	5	4	3	7	3	7	3	7	3	3	7	7	7	3	3	2	2	2	4
C411	0	0	2	0	0	0	0	0	0		3	1	0	0	0	0	0	0	0	0		5		4	1	4	4	5	5	5	5	2	4	7	3	7	2	7	4	4	7	7	7	2	2	2	1	5	2
C412	0	0	1	0	0	0	0	0	0		3	7	0	0	0	0	0	0	0	0	to have my degree certificate within short time	13		4	2	5	4	5	3	3	5	2	1	7	1	7	1	7	5	5	7	7	7	3	2	3	2	4	4
C413	0	0	6	1	1	1	0	0	0		0	99	0	0	0	0	0	0	0	0		5		0	1	5	4	5	3	3	5	4	4	7	4	7	4	7	4	5	7	7	7	1	5	2	2	6	3
C414	0	0	1	0	0	0	0	0	0		3	1	0	0	0	0	0	0	0	0		1		0	0	5	5	5	2	4	5	4	2	7	2	7	1	7	5	5	7	7	7	1	1	1	1	5	5
C415	4	0	0	0	0	0	0	0	0		0	4	0	0	0	0	0	0	0	0		3		0	3	5	4	5	4	5	5	4	4	7	4	7	4	7	5	4	7	7	7	4	4	4	2	4	4
C416	0	0	3	0	0	0	0	0	0		0	3	0	0	0	0	0	0	0	0		2		0	3	5	2	5	4	4	5	1	3	7	2	7	4	7	5	5	7	7	7	1	2	2	1	3	1
C417	1	0	1	0	0	0	0	0	0		4	8	0	1	1	1	0	0	0	0		8		0	0	5	1	5	5	5	5	1	1	7	1	7	1	7	5	5	7	7	7	6	2	2	1	4	4
C418	1	0	5	0	0	0	0	0	0	NA	3	6	0	0	0	0	0	0	0	0		13		4	0	5	4	5	5	5	5	1	2	7	2	7	2	7	5	5	7	7	7	4	1	3	1	5	5
C419	0	0	0	0	0	0	0	0	0		1	0	0	0	0	0	0	0	0	0		6		4	1	5	5	5	4	1	5	1	1	7	1	7	1	7	5	5	7	7	7	1	1	1	2	5	4
C420	0	0	0	0	0	0	0	0	0		4	1	0	0	0	0	0	0	0	0		5		0	1	4	2	4	3	4	4	2	2	7	2	7	3	7	4	5	7	7	7	5	2	2	2	4	4
C421	0	0	4	0	0	0	0	0	0		3	1	0	0	0	0	0	0	0	0		3		0	1	5	4	4	5	3	5	1	1	7	1	7	1	6	5	5	7	7	7	1	1	1	1	3	3
C422	4	0	2	0	0	0	0	0	0		1	99	0	0	0	0	0	0	0	0		2		4	1	5	4	5	3	2	2	3	4	7	4	7	2	7	4	4	7	7	7	2	4	2	2	4	4
C423	0	0	99	0	0	0	0	0	0		99	99	0	0	0	0	0	0	0	0		99		0	3	5	4	4	4	4	5	2	4	7	2	7	2	7	4	4	2	7	7	2	3	3	2	4	3
C424	0	0	1	0	0	0	0	0	0		1	0	0	0	0	0	0	0	0	0		3		4	2	5	4	5	5	4	4	1	1	7	1	7	3	6	5	5	7	7	7	2	5	4	1	5	4
C425	4	0	6	1	0	1	1	0	0		0	99	0	0	0	0	0	0	0	0		13		0	99	5	3	5	5	5	5	1	2	7	3	7	4	7	5	5	7	7	7	2	2	2	2	4	5
C426	0	0	0	0	0	0	0	0	0		3	6	0	0	0	0	0	0	0	0		99		4	1	5	4	5	5	5	5	2	3	7	3	7	2	7	3	5	7	7	7	2	3	3	3	3	3
C427	0	0	1	0	0	0	0	0	0		4	0	0	0	0	0	0	0	0	0		13		0	2	5	2	5	5	5	5	1	2	7	2	7	1	7	5	5	7	7	7	1	1	1	1	5	5
C428	0	3	0	0	0	0	0	0	0		0	99	0	0	0	0	0	0	0	0		3		4	0	5	2	4	5	3	5	1	2	7	4	7	4	7	5	5	7	7	7	5	1	1	2	4	4
C429	0	0	99	0	0	0	0	0	0		99	99	0	0	0	0	0	0	0	0		99		4	0	1	1	1	1	1	1	1	2	7	2	7	4	7	4	3	7	7	7	3	3	3	2	3	3
C430	0	3	0	0	0	0	0	0	0		0	1	0	0	0	0	0	0	0	0		2		2	1	3	1	2	4	3	4	3	4	7	3	7	3	7	4	3	7	7	7	3	3	3	3	3	4
C431	0	0	0	0	0	0	0	0	0		3	3	0	0	0	0	0	0	0	0		2		4	1	5	5	5	3	5	5	2	1	7	1	7	1	7	1	4	7	7	7	4	2	4	3	3	2
C433	0	0	0	0	0	0	0	0	0		1	99	0	0	0	0	0	0	0	0		5		0	1	5	4	4	2	2	2	2	4	7	4	7	4	7	5	5	7	7	7	2	4	4	2	2	4
C435	0	0	99	0	0	0	0	0	0		99	99	0	0	0	0	0	0	0	0		99		4	3	5	5	5	5	4	5	2	99	7	99	7	99	7	99	99	7	7	7	99	99	99	99	5	5
C436	0	0	1	0	0	0	0	0	0		1	6	0	0	0	0	0	0	0	0		3		0	1	5	5	5	4	5	4	1	4	7	4	7	2	7	5	4	7	7	7	2	2	4	2	3	3
C437	0	3	0	0	0	0	0	0	0		3	1	0	0	0	0	0	0	0	0		3		0	1	5	4	5	4	2	5	2	2	7	1	7	1	7	5	5	7	7	7	1	1	1	1	5	5
C440	0	0	2	0	0	0	0	0	0		0	99	0	0	0	0	0	0	0	0		3		0	2	4	4	4	2	2	2	3	4	7	4	7	4	6	4	2	7	7	7	3	3	4	2	4	1
C452	0	0	6	1	0	1	0	0	0		1	8	0	0	0	1	0	1	0	0		4		99	1	1	4	5	2	5	4	3	2	7	1	7	2	7	5	2	7	7	7	1	1	4	1	5	2
C453	0	0	1	0	0	0	0	0	0		3	7	0	0	0	0	0	0	0	0	to change my career	14		0	1	5	4	4	5	5	5	4	1	7	2	7	4	7	5	5	7	7	7	4	1	4	2	4	2
C454	0	0	0	0	0	0	0	0	0		0	0	0	0	0	0	0	0	0	0		3		4	1	4	2	4	5	4	3	1	3	7	4	7	1	7	5	5	7	7	7	3	3	2	1	5	4
C456	0	0	2	0	0	0	0	0	0		4	1	0	0	0	0	0	0	0	0		13		0	1	4	4	4	3	3	4	4	4	7	2	7	2	7	1	4	7	7	7	2	2	4	2	3	4
C457	0	3	2	0	0	0	0	0	0		0	99	0	0	0	0	0	0	0	0		15	Pathology	0	0	5	4	5	3	5	5	1	2	7	4	7	1	7	5	3	7	7	7	3	4	4	1	2	3
C459	0	0	0	0	0	0	0	0	0		0	99	0	0	0	0	0	0	0	0		9		4	0	4	2	5	4	4	4	4	99	7	99	7	99	7	99	99	7	7	7	99	99	99	99	99	99
C475	0	3	1	0	0	0	0	0	0		4	6	0	0	0	0	0	0	0	0		3		4	1	5	5	5	4	5	5	3	2	7	4	7	1	7	5	5	7	7	7	4	2	2	1	4	4
C476	0	3	0	0	0	0	0	0	0		4	3	0	0	0	0	0	0	0	0		3		4	1	5	4	5	5	5	4	4	2	7	4	7	4	7	4	4	7	7	7	4	2	2	2	4	4
C477	0	0	0	0	0	0	0	0	0		0	99	0	0	0	0	0	0	0	0		2		0	2	5	4	4	4	4	5	3	2	7	2	7	1	7	5	4	7	7	7	2	2	2	2	4	4
C478	0	0	0	0	0	0	0	0	0		1	99	0	0	0	0	0	0	0	0		3		4	0	5	5	5	4	4	4	2	99	7	99	7	99	7	99	99	7	7	7	99	99	99	99	3	3
P1	3	3	0	0	0	0	0	0	0		3	6	0	0	0	0	0	0	0	0		10		4	1	5	2	5	5	4	4	1	4	1	5	2	4	6	5	4	5	2	2	4	2	4	3	5	4
P2	2	1	0	0	0	0	0	0	0		0	0	0	0	0	0	0	0	0	0		13		4	1	5	4	5	5	2	4	5	1	4	4	4	4	4	5	5	4	2	1	4	5	5	5	4	3
P3	2	3	6	1	0	0	0	0	1		1	0	0	0	0	0	0	0	0	0		99		4	3	4	5	5	3	3	3	2	4	4	2	5	3	5	3	4	3	5	5	4	4	5	5	3	4
P4	2	1	0	0	0	0	0	0	0		1	99	0	0	0	0	0	0	0	0		15	Dental Medicine	4	3	5	4	4	2	3	4	4	4	4	2	4	3	4	3	3	2	5	5	5	4	5	4	5	4
P5	2	3	2	0	0	0	0	0	0		4	4	0	0	0	0	0	0	0	0		13		0	2	5	1	4	3	2	3	2	4	4	4	4	3	2	4	4	4	3	2	4	4	4	3	4	4
P6	1	1	0	0	0	0	0	0	0		0	3	0	0	0	0	0	0	0	0		2		4	1	99	5	2	4	4	2	2	4	2	4	2	5	3	2	2	5	2	2	4	4	4	2	5	4
P7	3	1	0	0	0	0	0	0	0		0	99	0	0	0	0	0	0	0	0		13		4	1	5	4	4	3	3	4	3	4	4	4	3	5	3	6	2	5	3	2	4	2	4	4	4	4
P8	0	0	0	0	0	0	0	0	0		4	1	0	0	0	0	0	0	0	0		3		1	2	4	4	5	4	5	3	3	4	2	4	2	4	2	2	2	5	2	2	4	3	5	4	4	5
P9	3	0	0	0	0	0	0	0	0		4	3	0	0	0	0	0	0	0	0		15	Orthopedics	4	1	5	4	4	2	4	4	3	4	2	4	2	4	2	5	4	4	3	2	4	2	5	2	4	4
P10	1	1	0	0	0	0	0	0	0		0	99	0	0	0	0	0	0	0	0		3		0	99	5	2	4	5	4	2	1	4	2	4	4	5	2	4	2	5	2	2	5	4	4	4	5	5
P11	2	3	0	0	0	0	0	0	0		3	2	0	0	0	0	0	0	0	0		13		0	0	3	4	5	5	5	4	1	5	3	5	3	5	2	5	1	5	1	1	4	1	1	5	5	5
P12	2	1	3	0	0	0	0	0	0		3	6	0	0	0	0	0	0	0	0		3		0	1	5	1	5	4	4	5	1	5	1	4	1	5	1	5	5	5	2	1	4	3	4	3	5	5
P13	2	3	0	0	0	0	0	0	0		4	1	0	0	0	0	0	0	0	0		13		4	3	4	4	4	3	5	5	3	5	3	5	3	5	3	5	4	5	3	3	4	3	1	4	5	4
P14	2	1	3	0	0	0	0	0	0		3	1	0	0	0	0	0	0	0	0		3		0	1	5	1	5	5	5	5	1	1	2	5	5	3	1	6	5	1	1	1	5	5	5	1	5	5
P15	2	3	0	0	0	0	0	0	0		0	99	0	0	0	0	0	0	0	0		13		4	1	4	5	5	4	4	5	1	4	4	4	4	4	2	2	2	4	3	2	4	3	4	4	4	2
P16	2	3	6	1	0	0	1	0	1		99	8	0	0	0	1	1	0	0	0		15	Oncology	4	1	5	3	4	1	1	5	4	5	4	5	4	5	5	5	5	4	3	3	4	4	1	4	4	3
P17	2	4	3	0	0	0	0	0	0		4	6	0	0	0	0	0	0	0	0		13		4	1	5	4	5	4	2	3	2	5	3	4	3	5	2	4	4	5	2	2	4	1	2	3	3	3
P18	3	99	0	0	0	0	0	0	0		3	3	0	0	0	0	0	0	0	0		3		4	99	5	2	5	4	4	1	1	2	5	2	4	4	5	5	5	2	4	4	4	2	4	4	4	4
P19	3	1	0	0	0	0	0	0	0		0	99	0	0	0	0	0	0	0	0		3		4	2	5	3	5	3	4	2	1	4	2	1	1	5	4	5	5	5	1	2	4	4	2	1	5	5
P20	0	4	1	0	0	0	0	0	0		3	6	0	0	0	0	0	0	0	0		3		4	3	4	4	4	4	2	4	2	5	1	5	1	1	1	5	5	5	1	1	4	2	1	2	5	5
P21	2	3	5	0	0	0	0	0	0	I believe that it is God's will for me to attend medical school	0	0	0	0	0	0	0	0	0	0		13		4	1	5	4	5	4	5	5	3	4	3	5	2	5	1	5	2	5	1	1	4	4	5	5	5	3
P22	2	1	4	0	0	0	0	0	0		0	4	0	0	0	0	0	0	0	0		2		0	2	4	4	5	5	3	4	2	4	4	5	2	4	2	4	4	4	2	2	4	2	4	4	3	4
P23	2	3	0	0	0	0	0	0	0		99	1	0	0	0	0	0	0	0	0		0		2	1	4	2	4	3	4	3	2	4	6	5	1	5	2	5	4	5	1	1	4	2	4	3	3	2
P24	1	3	0	0	0	0	0	0	0		4	6	0	0	0	0	0	0	0	0		2		4	0	5	1	5	4	5	4	1	5	3	3	3	3	2	5	2	5	1	1	5	1	6	4	3	4
P25	1	1	3	0	0	0	0	0	0		0	99	0	0	0	0	0	0	0	0		13		0	1	5	4	5	4	4	5	2	4	4	5	3	4	4	4	5	5	4	2	4	6	4	4	4	5
P26	2	3	5	0	0	0	0	0	0	B/c I want to be both a doctor and have a well paying and respected job.	2	7	0	0	0	0	0	0	0	0	Freedom b/c you will get aressted in Ethiopia if you report Cholera outbreak to the WHO	13		0	1	5	3	5	4	1	2	3	4	2	3	2	2	1	5	4	5	1	1	6	3	6	4	1	6
P27	1	3	0	0	0	0	0	0	0		3	0	0	0	0	0	0	0	0	0		3		4	1	5	5	5	5	5	5	4	5	1	1	1	99	3	99	99	5	1	1	5	1	5	1	3	5
P28	2	1	4	0	0	0	0	0	0		0	3	0	0	0	0	0	0	0	0		15	Orthopedics	4	3	4	3	4	3	2	4	2	4	2	4	2	4	3	5	5	5	1	1	4	4	4	2	3	4
P29	2	3	3	0	0	0	0	0	0		0	4	0	0	0	0	0	0	0	0		13		0	3	5	4	4	2	4	2	4	4	4	5	2	4	3	5	5	4	2	2	4	2	4	4	5	4
P30	3	3	3	0	0	0	0	0	0		4	3	0	0	0	0	0	0	0	0		13		4	1	5	3	4	1	4	3	2	5	3	5	2	4	2	3	2	4	2	2	5	5	4	4	1	4
P31	2	1	0	0	0	0	0	0	0		99	6	0	0	0	0	0	0	0	0		4		4	1	5	4	4	3	3	2	2	4	1	4	1	4	1	4	4	4	1	1	3	3	4	3	3	5
P32	2	0	0	0	0	0	0	0	0		1	99	0	0	0	0	0	0	0	0		3		4	0	5	5	4	5	1	1	5	2	2	4	2	5	2	4	5	5	2	2	5	4	5	5	5	5
P33	2	1	0	0	0	0	0	0	0		0	3	0	0	0	0	0	0	0	0		13		4	3	4	4	5	4	3	2	2	2	2	2	2	2	2	4	4	5	2	2	4	4	4	4	4	4
P34	2	3	5	0	0	0	0	0	0	I don't know	3	3	0	0	0	0	0	0	0	0		3		4	3	99	4	1	5	3	4	2	5	1	5	2	5	1	5	5	5	1	1	3	2	5	2	4	5
P35	2	3	1	0	0	0	0	0	0		4	3	0	0	0	0	0	0	0	0		3		4	1	4	2	4	4	3	3	2	2	1	5	1	4	2	5	4	5	3	2	4	2	4	2	4	3
P36	1	1	0	0	0	0	0	0	0		0	99	0	0	0	0	0	0	0	0		3		1	1	4	3	4	4	3	2	2	4	3	4	3	4	3	4	4	4	3	3	4	4	4	2	3	4
P37	2	1	5	0	0	0	0	0	0	I am happy when I help patients with difficulty	1	99	0	0	0	0	0	0	0	0		13		0	3	5	4	5	5	3	2	1	4	2	4	2	4	4	5	5	5	2	2	4	4	3	3	3	4
P38	3	1	2	0	0	0	0	0	0		4	1	0	0	0	0	0	0	0	0		1		4	1	3	1	5	4	2	2	1	5	4	5	4	5	2	5	2	5	3	2	5	4	3	4	5	5
P39	1	1	2	0	0	0	0	0	0		0	4	0	0	0	0	0	0	0	0		13		4	2	5	4	5	3	2	3	3	5	4	4	4	5	3	2	4	4	2	1	3	4	4	4	3	5
P40	3	1	0	0	0	0	0	0	0		4	5	0	0	0	0	0	0	0	0		3		3	1	5	4	4	3	1	2	3	4	2	5	2	3	3	5	4	5	3	4	4	3	3	3	2	5
P41	3	1	0	0	0	0	0	0	0		0	8	0	1	0	0	0	0	1	0		3		0	1	5	4	4	4	2	2	3	4	6	99	2	4	2	3	3	5	2	1	4	2	4	4	4	5
P42	2	3	3	0	0	0	0	0	0		3	6	0	0	0	0	0	0	0	0		3		4	0	4	2	4	1	1	1	2	4	1	4	2	4	2	4	5	5	2	2	4	4	4	2	4	5
P43	3	1	0	0	0	0	0	0	0		1	99	0	0	0	0	0	0	0	0		13		0	1	4	4	4	4	4	3	3	4	6	4	2	4	4	4	3	4	2	2	2	4	4	4	4	4
P44	3	1	0	0	0	0	0	0	0		0	3	0	0	0	0	0	0	0	0		3		0	3	4	2	4	4	4	2	2	4	2	2	2	2	5	4	4	4	4	4	5	4	4	4	4	5
P45	3	1	0	0	0	0	0	0	0		0	4	0	0	0	0	0	0	0	0		11		0	3	5	5	5	4	4	4	2	5	4	5	4	5	4	5	5	3	4	4	5	5	4	3	5	3
P46	3	1	0	0	0	0	0	0	0		0	99	0	0	0	0	0	0	0	0		3		4	3	4	4	5	5	5	2	3	4	5	4	5	5	4	5	5	3	5	5	5	5	5	1	5	5
P47	1	1	2	0	0	0	0	0	0		4	3	0	0	0	0	0	0	0	0		8		0	3	5	3	5	4	4	4	2	4	2	4	2	2	2	5	4	5	1	2	2	2	2	2	3	3
P48	3	1	5	0	0	0	0	0	0	My interest + the pressure round me.	1	0	0	0	0	0	0	0	0	0		3		0	3	5	4	5	5	3	3	2	4	3	4	2	3	2	5	4	5	2	2	5	4	4	3	5	4
P49	3	4	0	0	0	0	0	0	0		0	7	0	0	0	0	0	0	0	0	NONE	15	I don't think about it.	4	2	4	4	4	5	2	5	4	3	1	4	2	4	1	5	5	5	2	2	4	4	5	2	5	5
P50	3	2	0	0	0	0	0	0	0		4	3	0	0	0	0	0	0	0	0		2		99	1	4	4	4	3	1	1	5	5	5	3	3	5	1	5	4	5	1	1	4	1	4	2	5	4
P51	2	3	0	0	0	0	0	0	0		4	0	0	0	0	0	0	0	0	0		4		4	0	5	3	5	5	5	99	1	4	1	4	1	4	3	5	5	5	1	1	99	99	2	1	2	5
P52	3	1	0	0	0	0	0	0	0		1	99	0	0	0	0	0	0	0	0		11		0	2	5	4	4	5	3	2	1	5	2	4	2	4	4	5	5	5	1	1	5	2	2	1	5	4
P53	1	1	0	0	0	0	0	0	0		2	5	0	0	0	0	0	0	0	0		3		0	2	4	4	4	5	2	3	4	6	4	4	5	4	3	6	6	4	5	3	4	4	4	3	5	3
P54	1	4	0	0	0	0	0	0	0		3	1	0	0	0	0	0	0	0	0		3		4	3	4	2	4	5	3	2	1	2	2	2	2	2	2	5	4	5	2	2	3	4	99	1	5	5
P55	3	0	6	1	0	0	1	0	0		3	7	0	0	0	0	0	0	0	0	I don't want to live here b/c I don't fit with the people	11		0	3	5	5	5	5	5	99	1	5	1	5	1	5	1	1	1	5	1	1	5	1	1	1	5	5
P56	1	1	0	0	0	0	0	0	0		1	0	0	0	0	0	0	0	0	0		3		4	2	5	5	5	4	4	4	5	5	4	5	4	5	4	5	2	5	4	5	5	4	3	3	5	2
P57	1	3	2	0	0	0	0	0	0		0	0	0	0	0	0	0	0	0	0		13		0	0	4	3	5	3	1	4	3	4	4	3	5	4	1	4	1	1	3	4	4	1	3	2	2	2
P58	3	1	0	0	0	0	0	0	0		0	99	0	0	0	0	0	0	0	0		15	Neurology	4	1	5	5	4	2	3	2	4	4	4	4	4	5	3	4	2	4	3	2	4	4	5	4	4	3
P59	2	3	0	0	0	0	0	0	0		0	0	0	0	0	0	0	0	0	0		13		0	2	5	3	4	3	5	5	3	5	3	5	2	4	2	5	5	5	3	3	5	3	3	4	4	4
P60	3	1	0	0	0	0	0	0	0		0	0	0	0	0	0	0	0	0	0		3		0	2	5	4	2	5	4	4	4	2	4	2	4	2	4	2	4	4	2	2	2	2	4	2	4	5
P61	3	1	0	0	0	0	0	0	0		0	0	0	0	0	0	0	0	0	0		2		0	1	5	4	1	4	1	3	4	4	1	3	2	2	2	4	3	5	2	1	4	2	4	2	4	5
P62	3	1	2	0	0	0	0	0	0		4	1	0	0	0	0	0	0	0	0		13		0	2	5	5	5	4	4	4	2	4	3	4	3	5	4	4	4	4	3	4	4	4	5	4	4	4
P63	1	1	3	0	0	0	0	0	0		0	5	0	0	0	0	0	0	0	0		3		0	3	4	2	5	2	5	2	2	5	4	2	3	5	1	2	1	5	2	2	4	4	5	1	5	4
P64	2	1	5	0	0	0	0	0	0	to assist sick people	0	0	0	0	0	0	0	0	0	0		3		4	1	4	4	4	2	2	2	1	2	4	2	4	4	3	2	2	2	4	4	4	4	4	3	4	4
p65	3	1	0	0	0	0	0	0	0		0	99	0	0	0	0	0	0	0	0		15	Neurosurgery	0	3	5	2	4	3	1	1	2	2	4	2	4	3	3	4	3	3	3	3	4	2	4	4	5	4
P66	3	1	0	0	0	0	0	0	0		0	99	0	0	0	0	0	0	0	0		13		4	1	5	4	5	4	4	4	2	5	3	4	3	4	2	2	3	4	3	2	5	5	5	5	4	5
P67	3	1	0	0	0	0	0	0	0		0	0	0	0	0	0	0	0	0	0		15	Neurology	0	1	5	3	5	4	1	3	4	4	1	4	2	4	2	4	3	5	2	2	4	2	2	3	4	5
P68	1	1	0	0	0	0	0	0	0		3	5	0	0	0	0	0	0	0	0		13		2	1	4	4	3	5	2	4	2	3	4	4	4	4	2	4	4	5	3	3	5	4	4	3	5	5
P69	2	1	2	0	0	0	0	0	0		1	0	0	0	0	0	0	0	0	0		2		99	1	5	5	4	5	2	5	4	5	1	5	2	4	1	5	5	5	2	1	4	5	5	4	5	5
P70	3	0	5	0	0	0	0	0	0	I am caring, I have a vision, serving my people	4	3	0	0	0	0	0	0	0	0		13		4	3	5	5	5	3	1	5	5	99	99	99	99	99	99	99	99	99	99	99	5	5	4	4	5	4
P71	2	3	0	0	0	0	0	0	0		0	99	0	0	0	0	0	0	0	0		2		99	1	5	4	4	2	2	2	4	4	2	4	2	4	2	4	4	4	2	2	4	4	4	4	4	2
P72	3	3	0	0	0	0	0	0	0		4	6	0	0	0	0	0	0	0	0		4		0	3	5	5	3	3	4	2	5	4	4	4	2	4	2	4	4	4	2	2	4	4	2	4	2	5
P73	3	3	2	0	0	0	0	0	0		3	1	0	0	0	0	0	0	0	0		13		4	0	5	4	4	5	5	5	4	2	1	4	1	4	1	5	5	5	2	3	4	4	4	2	5	1
P74	3	1	0	0	0	0	0	0	0		4	0	0	0	0	0	0	0	0	0		5		1	2	5	3	4	5	2	2	4	4	2	4	3	4	2	4	2	4	2	2	4	4	2	4	4	2
P75	3	1	0	0	0	0	0	0	0		0	0	0	0	0	0	0	0	0	0		13		4	1	5	4	4	5	4	4	2	4	4	5	2	5	2	2	2	5	2	1	4	2	4	6	4	5
P76	3	3	1	0	0	0	0	0	0		4	3	0	0	0	0	0	0	0	0		5		4	3	4	4	5	4	2	2	2	4	2	4	2	4	2	4	4	4	2	2	2	6	3	3	4	3
P77	3	3	0	0	0	0	0	0	0		0	0	0	0	0	0	0	0	0	0		3		4	1	1	2	4	5	4	5	1	1	1	2	4	4	2	4	4	4	2	2	3	4	4	3	4	6
P78	3	1	6	1	1	0	1	0	0		4	5	0	0	0	0	0	0	0	0		3		0	2	5	1	2	5	3	3	4	5	1	5	1	5	1	5	5	5	1	1	3	4	4	1	5	5
P79	3	3	0	0	0	0	0	0	0		4	3	0	0	0	0	0	0	0	0		3		4	1	4	4	4	4	4	5	5	4	1	4	1	2	1	5	5	5	1	1	2	1	99	1	4	1
P80	3	3	0	0	0	0	0	0	0		0	4	0	0	0	0	0	0	0	0		13		4	1	5	4	4	2	5	5	4	2	1	4	1	4	1	4	5	5	1	1	4	4	4	2	4	2
P81	3	1	0	0	0	0	0	0	0		4	5	0	0	0	0	0	0	0	0		2		4	3	1	5	5	5	5	4	1	1	1	4	1	5	1	5	5	5	1	1	5	5	5	1	5	5
P82	0	1	0	0	0	0	0	0	0		0	0	0	0	0	0	0	0	0	0		13		0	1	4	4	4	4	2	3	2	3	2	4	2	4	2	2	4	2	2	2	4	2	4	2	4	5
P83	0	1	0	0	0	0	0	0	0		0	0	0	0	0	0	0	0	0	0		13		0	1	4	4	4	5	2	4	1	5	1	4	1	5	1	5	6	5	1	1	5	2	4	2	4	5
P84	1	1	0	0	0	0	0	0	0		4	0	0	0	0	0	0	0	0	0		2		1	1	5	3	4	4	3	2	2	5	3	5	6	5	6	4	2	5	2	1	4	6	4	6	4	5
P85	3	1	0	0	0	0	0	0	0		4	99	0	0	0	0	0	0	0	0		2		4	0	4	3	5	4	2	4	2	4	2	4	2	4	2	4	4	5	1	1	4	3	4	6	4	5
P86	2	1	0	0	0	0	0	0	0		4	4	0	0	0	0	0	0	0	0		3		4	3	4	5	5	5	3	1	1	5	1	5	1	1	1	5	5	5	1	1	5	5	5	1	5	5
P87	1	1	2	0	0	0	0	0	0		0	99	0	0	0	0	0	0	0	0		13		4	1	4	2	5	3	4	4	2	3	2	2	2	4	3	4	2	4	4	5	4	2	5	1	5	4
P88	1	1	0	0	0	0	0	0	0		2	4	0	0	0	0	0	0	0	0		13		0	1	4	4	5	4	3	3	1	4	3	4	3	4	3	4	4	5	3	3	2	2	4	3	4	5
P90	3	1	0	0	0	0	0	0	0		4	0	0	0	0	0	0	0	0	0		4		4	1	5	4	5	3	3	2	5	4	3	4	3	4	3	4	4	5	3	2	4	4	4	4	6	5
P91	2	1	0	0	0	0	0	0	0		4	0	0	0	0	0	0	0	0	0		2		4	3	4	4	4	5	2	1	2	4	2	5	2	5	4	5	4	1	1	2	4	4	4	3	2	1
P92	2	3	0	0	0	0	0	0	0		4	4	0	0	0	0	0	0	0	0		13		4	1	4	5	5	4	2	2	4	4	3	5	3	4	3	5	2	5	3	3	4	5	4	2	4	5
P93	4	3	0	0	0	0	0	0	0		1	99	0	0	0	0	0	0	0	0		13		0	1	5	4	4	4	2	4	1	6	3	2	4	6	4	6	6	4	3	2	3	2	4	2	5	5
P94	1	3	0	0	0	0	0	0	0		4	3	0	0	0	0	0	0	0	0		13		4	1	5	4	5	4	2	3	3	4	3	4	3	4	6	5	2	5	1	3	4	4	3	4	5	5
P95	1	3	0	0	0	0	0	0	0		4	8	0	1	0	1	0	0	1	0		13		0	3	4	4	4	3	2	2	3	4	4	4	4	2	2	3	6	4	3	2	5	4	2	3	3	5
P96	1	1	0	0	0	0	0	0	0		3	3	0	0	0	0	0	0	0	0		4		0	1	5	3	4	2	1	1	1	1	2	5	1	4	1	4	2	5	1	1	4	5	4	6	4	5
P97	1	3	5	0	0	0	0	0	0	there was nothing else I was interested in	0	99	0	0	0	0	0	0	0	0		4		4	1	3	4	5	4	4	3	4	4	4	4	4	2	2	4	4	5	3	3	4	4	4	2	4	4
P98	3	3	99	0	0	0	0	0	0		4	0	0	0	0	0	0	0	0	0		13		4	2	5	4	5	4	99	1	4	4	6	4	6	4	6	5	2	5	6	3	5	4	4	4	4	4
P99	2	3	0	0	0	0	0	0	0		4	3	0	0	0	0	0	0	0	0		2		4	1	4	1	5	3	3	2	3	4	3	5	3	3	1	5	3	5	2	1	5	4	1	5	1	3
P100	3	1	0	0	0	0	0	0	0		3	3	0	0	0	0	0	0	0	0		3		4	1	4	4	5	5	5	4	1	4	2	4	3	4	1	4	5	5	1	1	4	3	3	1	5	4
P101	2	3	0	0	0	0	0	0	0		3	3	0	0	0	0	0	0	0	0		2		0	1	5	4	4	4	2	2	1	5	2	5	2	4	4	4	3	5	2	2	4	4	4	2	4	3
P102	2	3	0	0	0	0	0	0	0		3	6	0	0	0	0	0	0	0	0		13		0	1	5	3	4	4	2	2	2	5	1	5	1	2	2	5	2	5	1	1	4	5	4	4	1	3
P103	2	3	0	0	0	0	0	0	0		0	3	0	0	0	0	0	0	0	0		3		0	1	5	2	5	5	3	4	2	4	2	4	2	3	3	5	2	5	2	2	4	4	4	2	4	1
P104	3	4	0	0	0	0	0	0	0		4	3	0	0	0	0	0	0	0	0		3		1	3	4	4	4	2	3	4	4	3	4	4	4	4	4	3	3	4	4	3	4	4	4	3	2	4
P105	1	3	0	0	0	0	0	0	0		0	5	0	0	0	0	0	0	0	0		13		1	1	5	4	4	4	2	4	3	4	2	4	2	4	1	5	4	5	1	1	4	1	4	2	3	4
P106	3	3	4	0	0	0	0	0	0		0	7	0	0	0	0	0	0	0	0	Excessive brain drainage	2		4	1	5	1	5	3	1	5	1	1	99	5	5	1	1	5	2	4	2	5	5	1	5	5	2	4
P107	3	1	5	0	0	0	0	0	0	To save the life of our innocent and poor patients	4	99	0	0	0	0	0	0	0	0		3		0	1	5	2	4	4	3	2	1	5	2	1	3	5	2	5	2	5	1	1	4	5	4	4	4	5
P108	2	1	2	0	0	0	0	0	0		2	1	0	0	0	0	0	0	0	0		15	Biochemistry	0	1	5	5	5	5	2	5	1	4	1	4	1	4	2	5	5	5	1	2	99	2	4	6	2	4
P109	3	1	6	0	1	1	1	0	0		3	8	0	0	0	1	0	1	0	0		3		4	2	5	4	5	5	3	5	2	5	2	5	2	5	1	5	5	5	1	1	99	4	2	1	4	1
P110	2	3	2	0	0	0	0	0	0		0	0	0	0	0	0	0	0	0	0		14		0	3	5	4	5	3	2	3	4	4	1	5	2	4	1	4	4	5	2	2	4	5	5	3	5	2
P111	3	3	0	0	0	0	0	0	0		3	7	0	0	0	0	0	0	0	0	Quality of Education	13		4	1	5	2	5	4	2	4	4	4	2	4	4	4	2	5	4	3	3	3	4	4	4	6	4	3
P112	2	3	0	0	0	0	0	0	0		0	3	0	0	0	0	0	0	0	0		3		4	1	5	4	5	5	5	5	4	2	1	3	1	5	1	4	5	5	1	1	4	4	4	4	5	4
P113	1	3	6	1	0	1	1	0	0		4	3	0	0	0	0	0	0	0	0		13		4	1	4	5	4	2	3	3	4	4	1	4	2	4	4	4	3	5	2	1	4	2	4	4	3	1
P114	2	3	6	0	1	1	0	0	0		1	99	0	0	0	0	0	0	0	0		15	Oncology	0	2	5	5	5	1	4	4	4	4	4	4	4	4	2	5	5	5	3	5	5	1	5	4	4	99
P115	3	3	0	0	0	0	0	0	0		4	1	0	0	0	0	0	0	0	0		3		0	1	5	5	4	4	3	2	4	5	5	4	3	2	1	5	5	5	2	2	5	3	3	3	4	3
P116	1	3	0	0	0	0	0	0	0		4	6	0	0	0	0	0	0	0	0		13		0	1	5	1	5	4	4	5	2	5	2	5	2	3	3	1	1	5	3	2	5	1	4	3	5	4
P117	3	1	0	0	0	0	0	0	0		0	0	0	0	0	0	0	0	0	0		3		4	1	5	4	4	4	3	2	3	5	3	4	3	4	3	4	4	4	3	3	4	3	4	5	4	4
P118	3	1	0	0	0	0	0	0	0		0	8	0	1	0	1	0	0	0	0		1		4	3	4	4	4	3	2	3	3	99	4	2	4	4	4	99	99	4	3	3	4	2	5	3	4	4
P119	2	3	0	0	0	0	0	0	0		4	99	0	0	0	0	0	0	0	0		13		4	1	3	2	4	4	2	2	2	4	4	5	2	2	1	4	5	5	2	1	5	4	1	2	5	5
P120	3	1	0	0	0	0	0	0	0		0	3	0	0	0	0	0	0	0	0		99		4	1	5	4	5	5	5	5	1	4	1	4	2	5	1	5	5	5	1	1	4	2	4	3	5	5
P121	3	1	0	0	0	0	0	0	0		1	99	0	0	0	0	0	0	0	0		2		0	1	4	4	5	5	3	3	2	5	4	5	4	5	4	5	5	5	3	3	5	4	4	2	5	5
P122	3	3	3	0	0	0	0	0	0		3	1	0	0	0	0	0	0	0	0		13		4	0	4	4	4	4	5	2	4	4	2	4	2	4	1	5	5	4	2	2	5	2	2	2	5	4
P123	3	0	0	0	0	0	0	0	0		3	5	0	0	0	0	0	0	0	0		3		0	1	4	2	4	2	2	4	4	4	2	4	2	5	2	6	2	5	2	2	4	4	99	2	4	2
P124	1	3	0	0	0	0	0	0	0		3	3	0	0	0	0	0	0	0	0		13		0	1	4	2	5	2	2	4	4	4	2	4	2	4	2	2	2	4	6	2	4	4	2	2	6	4
P125	2	3	1	0	0	0	0	0	0		3	1	0	0	0	0	0	0	0	0		15	Cardiology	1	3	5	4	5	5	5	4	2	5	2	5	2	5	1	2	2	5	5	1	4	1	2	1	3	5
P126	2	1	99	0	0	0	0	0	0		99	99	0	0	0	0	0	0	0	0		99		4	3	5	4	5	4	3	1	2	4	1	4	1	5	1	5	5	5	5	1	4	1	5	4	5	5
P127	0	3	0	0	0	0	0	0	0		0	3	0	0	0	0	0	0	0	0		3		4	1	4	4	4	4	4	4	2	4	2	4	4	4	2	4	5	5	6	2	4	2	4	6	4	4
P128	2	3	0	0	0	0	0	0	0		0	3	0	0	0	0	0	0	0	0		3		4	1	5	4	5	5	2	1	4	4	4	4	3	4	3	5	5	5	4	3	5	4	5	4	4	5
P129	3	3	3	0	0	0	0	0	0		4	5	0	0	0	0	0	0	0	0		3		0	1	4	4	5	2	5	5	2	5	4	5	6	5	4	4	5	5	3	3	4	4	2	4	4	4
P130	2	1	0	0	0	0	0	0	0		4	4	0	0	0	0	0	0	0	0		3		4	1	1	4	2	3	2	4	4	3	2	4	2	3	2	4	5	3	3	3	4	4	3	3	4	3
P131	2	3	0	0	0	0	0	0	0		3	8	0	1	0	0	1	0	0	0		3		2	0	4	2	4	5	4	3	2	4	1	4	2	5	1	4	4	5	1	1	3	3	4	3	3	1
P132	3	3	0	0	0	0	0	0	0		4	3	0	0	0	0	0	0	0	0		2		0	1	5	3	4	4	2	2	3	1	1	3	1	2	1	4	4	5	1	1	4	4	4	4	4	4
P133	3	3	0	0	0	0	0	0	0		4	3	0	0	0	0	0	0	0	0		13		0	1	5	3	4	4	3	2	4	5	1	5	1	4	2	5	4	5	1	1	4	4	4	6	5	4
P134	3	3	0	0	0	0	0	0	0		3	4	0	0	0	0	0	0	0	0		3		0	3	4	3	4	2	2	4	3	5	2	4	2	4	2	4	4	5	1	2	6	4	4	4	3	2
P135	1	1	0	0	0	0	0	0	0		1	0	0	0	0	0	0	0	0	0		3		4	2	5	4	5	4	2	2	2	4	6	5	2	5	6	5	4	5	2	2	5	5	5	6	2	5
P136	1	4	0	0	0	0	0	0	0		3	5	0	0	0	0	0	0	0	0		0		0	3	5	4	5	5	4	4	5	4	4	5	4	5	4	3	3	4	5	5	5	5	3	2	5	4
P137	1	3	1	0	0	0	0	0	0		0	99	0	0	0	0	0	0	0	0		3		4	1	5	3	5	4	5	5	3	6	3	6	6	3	6	6	4	4	3	4	4	4	4	3	4	4
P138	3	1	3	0	0	0	0	0	0		3	1	0	0	0	0	0	0	0	0		3		4	2	5	4	5	5	2	4	3	4	4	5	2	4	1	5	3	5	1	1	5	4	4	4	5	5
P139	3	3	4	0	0	0	0	0	0		0	3	0	0	0	0	0	0	0	0		13		4	2	5	4	4	2	2	4	4	6	4	4	2	4	1	2	2	5	2	1	4	2	4	2	4	4
P140	2	3	0	0	0	0	0	0	0		99	8	0	1	1	1	0	0	0	0		15	Dental	0	3	5	1	5	5	5	5	1	3	1	5	1	1	1	5	5	5	1	1	5	1	6	1	2	4
P141	2	0	0	0	0	0	0	0	0		4	3	0	0	0	0	0	0	0	0		13		0	1	5	3	5	5	3	2	1	5	5	5	5	5	4	4	5	5	3	4	5	5	4	4	4	4
P142	2	1	0	0	0	0	0	0	0		3	5	0	0	0	0	0	0	0	0		4		0	1	5	2	5	5	5	5	5	4	5	4	5	5	4	5	5	5	5	5	4	1	1	4	4	1
P143	3	1	0	0	0	0	0	0	0		1	0	0	0	0	0	0	0	0	0		3		0	3	5	2	5	5	5	5	1	2	1	5	1	2	1	5	5	5	1	1	5	1	3	2	5	5
P144	3	1	0	0	0	0	0	0	0		4	4	0	0	0	0	0	0	0	0		3		0	2	4	4	5	5	5	2	1	4	2	4	2	4	4	2	2	4	5	2	5	2	5	4	4	5
P145	2	1	0	0	0	0	0	0	0		4	6	0	0	0	0	0	0	0	0		0		0	0	4	5	5	3	2	3	4	4	3	6	3	2	1	4	4	5	6	6	4	4	2	2	3	2
P146	1	1	0	0	0	0	0	0	0		0	99	0	0	0	0	0	0	0	0		2		1	2	5	4	4	3	2	4	3	2	4	2	5	4	2	2	3	4	3	3	4	2	4	3	4	4
P147	3	4	5	0	0	0	0	0	0	I joined medical school because saving lives gives me joy and helping others	2	6	0	0	0	0	0	0	0	0		2		4	3	3	3	2	2	2	2	3	4	3	3	3	4	2	2	3	5	3	3	3	6	6	2	4	6
P148	2	3	2	0	0	0	0	0	0		0	0	0	0	0	0	0	0	0	0		13		4	0	4	4	5	5	4	4	1	4	4	4	4	4	2	4	4	5	2	2	4	4	4	4	5	5
P149	3	0	0	0	0	0	0	0	0		0	0	0	0	0	0	0	0	0	0		2		4	3	5	3	5	5	5	4	1	4	2	5	2	5	1	2	3	5	2	3	99	99	99	99	99	99
P150	3	1	0	0	0	0	0	0	0		0	1	0	0	0	0	0	0	0	0		13		0	1	4	2	4	5	4	2	5	99	99	99	99	99	99	99	99	99	99	99	4	5	4	4	5	4
P151	3	3	0	0	0	0	0	0	0		4	6	0	0	0	0	0	0	0	0		13		0	0	4	4	4	3	2	2	4	3	4	4	4	4	2	5	5	3	4	4	4	3	2	2	5	2
P152	4	3	0	0	0	0	0	0	0		1	0	0	0	0	0	0	0	0	0		13		4	1	4	4	5	4	1	2	1	4	3	4	3	3	3	4	4	5	3	3	4	3	4	3	4	4
P153	1	1	6	1	1	0	1	0	0		4	0	0	0	0	0	0	0	0	0		15	cardiothorasic surgeon	4	2	5	3	4	3	2	4	2	5	2	5	3	5	1	5	5	4	2	3	4	99	3	2	3	5
P154	3	1	0	0	0	0	0	0	0		4	0	0	0	0	0	0	0	0	0		3		4	2	5	4	5	5	4	1	4	5	1	5	1	1	3	5	3	4	2	1	3	1	5	2	5	3
P155	3	3	5	0	0	0	0	0	0	still not sure	1	3	0	0	0	0	0	0	0	0		13		2	0	5	4	5	3	2	4	4	4	2	4	4	4	4	3	5	3	3	3	4	3	5	3	2	3
P156	2	3	0	0	0	0	0	0	0		4	3	0	0	0	0	0	0	0	0		3		0	1	5	4	5	4	4	3	5	4	4	4	2	4	2	5	4	4	3	3	4	2	4	2	5	3
P157	2	0	0	0	0	0	0	0	0		4	6	0	0	0	0	0	0	0	0		3		0	1	5	2	5	5	4	5	1	4	1	4	1	3	3	5	5	5	3	2	4	4	4	4	4	4
P158	3	1	0	0	0	0	0	0	0		4	3	0	0	0	0	0	0	0	0		3		0	1	5	4	5	3	4	5	4	5	2	5	2	3	3	4	4	5	2	2	3	4	3	3	5	4
P159	0	3	3	0	0	0	0	0	0		0	4	0	0	0	0	0	0	0	0		15	maxillofacial surgery	0	3	5	3	2	5	4	4	3	2	4	2	4	5	5	5	5	5	4	4	5	5	4	3	5	4
P160	0	0	1	0	0	0	0	0	0		1	1	0	0	0	0	0	0	0	0		5		0	2	5	4	4	5	2	4	4	3	2	2	5	5	5	5	5	5	2	2	3	2	5	1	5	4
P161	0	3	6	1	1	0	0	0	0		3	8	0	1	0	0	0	1	1	0		15	Oncologoy	0	1	5	3	4	5	3	3	1	2	2	1	1	2	1	5	5	3	6	3	3	4	99	3	4	3
P162	0	3	0	0	0	0	0	0	0		4	5	0	0	0	0	0	0	0	0		3		0	1	4	4	4	4	3	3	4	4	5	3	3	4	6	5	5	4	3	4	3	4	4	2	4	4
P163	0	3	3	0	0	0	0	0	0		3	1	0	0	0	0	0	0	0	0		2		4	1	4	4	4	5	5	4	1	2	4	4	4	2	1	5	5	4	3	3	2	4	2	1	5	5
P164	0	3	0	0	0	0	0	0	0		4	99	0	0	0	0	0	0	0	0		3		4	2	5	4	5	5	5	5	2	2	4	4	2	5	1	5	5	5	99	2	4	2	4	1	6	6
P165	0	3	4	0	0	0	0	0	0		4	3	0	0	0	0	0	0	0	0		3		0	1	5	3	4	3	3	4	3	3	4	3	4	3	3	4	4	3	3	4	4	6	4	6	3	3
P166	0	0	0	0	0	0	0	0	0		3	3	0	0	0	0	0	0	0	0		2		0	1	5	3	5	5	5	5	2	4	4	2	4	4	4	5	5	99	3	4	4	4	4	1	4	4
P167	0	0	0	0	0	0	0	0	0		3	1	0	0	0	0	0	0	0	0		3		4	1	5	5	4	4	2	2	2	4	6	4	6	4	2	4	4	4	2	2	4	4	4	2	4	5
P168	0	3	0	0	0	0	0	0	0		4	0	0	0	0	0	0	0	0	0		13		4	1	5	5	5	5	5	1	1	5	4	5	5	1	1	5	5	5	6	1	5	4	2	1	6	5
P169	0	3	0	0	0	0	0	0	0		3	1	0	0	0	0	0	0	0	0		3		4	3	4	4	5	5	3	2	2	2	2	4	2	3	3	5	5	5	3	2	4	4	2	1	4	3
P171	1	0	0	0	0	0	0	0	0		0	99	0	0	0	0	0	0	0	0		2		0	3	4	99	5	5	2	4	2	5	4	4	3	4	99	5	5	4	3	5	5	4	4	5	5	4
P172	0	3	0	0	0	0	0	0	0		1	0	0	0	0	0	0	0	0	0		3		0	1	5	4	5	4	5	2	3	5	3	4	4	5	1	2	5	5	4	2	5	1	4	6	6	6
P173	0	0	2	0	0	0	0	0	0		3	5	0	0	0	0	0	0	0	0		3		0	2	5	4	4	5	5	5	4	2	2	2	2	2	1	5	4	4	2	2	4	2	4	2	4	4
P174	0	0	3	0	0	0	0	0	0		3	1	0	0	0	0	0	0	0	0		2		4	3	5	4	5	5	5	5	3	2	2	2	4	2	2	5	5	4	4	4	2	2	5	2	5	2
P177	0	4	0	0	0	0	0	0	0		4	0	0	0	0	0	0	0	0	0		2		4	2	5	4	4	3	2	2	3	4	4	3	3	3	2	4	4	2	3	3	4	3	3	2	3	3
P178	0	0	4	0	0	0	0	0	0		4	3	0	0	0	0	0	0	0	0		10		1	1	5	2	4	5	4	4	1	2	4	3	3	2	2	5	5	2	5	3	4	4	3	2	3	4
P179	0	2	0	0	0	0	0	0	0		4	0	0	0	0	0	0	0	0	0		2		4	3	5	5	3	5	4	3	3	99	99	99	99	99	99	99	99	99	99	99	4	5	5	1	5	4
P180	0	0	1	0	0	0	0	0	0		4	8	0	0	0	0	1	1	0	0		13		0	1	5	1	4	3	1	1	5	4	2	4	2	3	2	5	4	5	1	1	3	1	2	2	3	5
P181	0	4	0	0	0	0	0	0	0		4	1	0	0	0	0	0	0	0	0		11		0	3	5	2	5	5	4	4	1	4	3	4	2	5	3	4	4	4	3	3	4	4	3	1	3	4
P182	0	0	0	0	0	0	0	0	0		1	99	0	0	0	0	0	0	0	0		13		4	3	5	4	5	5	5	5	1	2	2	99	1	1	1	5	5	5	2	2	2	1	1	1	4	4
P183	0	0	0	0	0	0	0	0	0		3	8	0	1	0	1	1	1	1	0		3		4	1	5	3	5	4	4	5	2	5	4	4	2	5	2	5	4	4	3	2	4	4	4	2	5	3
P184	0	0	5	0	0	0	0	0	0	to help the helpless patients in ethiopia	1	0	0	0	0	0	0	0	0	0		3		0	1	5	5	5	4	2	2	5	4	4	4	4	4	2	4	2	3	4	4	2	2	4	1	3	4
P185	0	3	3	0	0	0	0	0	0		2	8	0	1	1	0	1	1	1	0		15	Cardiology	0	3	5	5	5	2	1	2	4	4	4	4	4	5	2	4	2	4	4	4	4	2	4	2	2	4
P186	0	3	1	0	0	0	0	0	0		0	4	0	0	0	0	0	0	0	0		13		4	1	5	4	5	5	5	4	1	2	4	2	4	2	2	5	6	3	4	4	4	3	4	1	4	3
P187	0	1	5	0	0	0	0	0	0	not reported	4	6	0	0	0	0	0	0	0	0		15	not reported	4	1	2	4	4	2	2	2	3	4	4	4	4	4	4	4	4	4	4	4	4	4	4	4	4	4
P188	0	3	6	1	1	1	1	0	0		4	8	0	1	0	1	1	1	1	0		15	Neurosurgery	4	1	5	3	5	5	5	3	3	1	2	2	2	4	1	5	5	5	3	3	3	4	4	1	5	5
P189	0	3	0	0	0	0	0	0	0		3	6	0	0	0	0	0	0	0	0		5		4	3	5	4	5	5	4	4	3	2	3	2	3	3	2	4	5	5	3	2	4	5	4	2	3	4
P190	0	3	1	0	0	0	0	0	0		4	1	0	0	0	0	0	0	0	0		13		4	2	5	3	4	5	2	3	3	3	2	2	5	2	1	5	5	5	5	4	3	2	1	1	1	1
P191	0	0	99	0	0	0	0	0	0		99	99	0	0	0	0	0	0	0	0		99		4	1	5	5	1	2	1	4	2	5	6	5	6	5	6	5	5	5	1	1	1	5	3	1	5	5
P192	0	0	0	0	0	0	0	0	0		0	5	0	0	0	0	0	0	0	0		13		4	2	5	5	5	4	2	2	2	4	6	4	4	4	3	5	2	2	3	2	5	2	4	3	6	4
P193	0	0	0	0	0	0	0	0	0		1	0	0	0	0	0	0	0	0	0		13		0	1	5	2	4	4	2	4	2	4	4	4	2	4	2	5	4	4	2	2	3	2	4	2	2	4
P194	0	0	3	0	0	0	0	0	0		3	1	0	0	0	0	0	0	0	0		2		4	3	3	5	5	4	4	4	3	3	2	3	2	2	1	5	4	5	1	1	4	1	2	1	5	3
P195	0	0	0	0	0	0	0	0	0		3	8	0	1	1	1	1	1	1	0		13		0	2	1	4	4	2	2	2	4	4	4	4	3	3	2	5	3	4	2	2	2	2	4	2	4	99
P196	0	0	0	0	0	0	0	0	0		0	0	0	0	0	0	0	0	0	0		15	Neurosurgery	0	1	5	4	5	3	2	5	1	5	6	5	6	5	6	5	4	5	6	6	4	1	4	1	5	5
P197	0	3	0	0	0	0	0	0	0		0	6	0	0	0	0	0	0	0	0		7		4	1	1	4	1	4	5	5	5	5	1	5	1	5	5	5	3	5	1	1	4	4	6	1	5	5
P198	0	0	0	0	0	0	0	0	0		4	0	0	0	0	0	0	0	0	0		5		0	1	5	5	5	1	2	3	5	5	4	4	3	2	2	5	4	5	2	2	3	4	5	4	5	4
P199	1	0	0	0	0	0	0	0	0		4	3	0	0	0	0	0	0	0	0		15	cardiac surgery	4	2	5	5	5	4	3	4	1	5	4	5	3	5	3	5	4	5	3	3	6	5	5	2	5	4
P200	1	0	0	0	0	0	0	0	0		1	3	0	0	0	0	0	0	0	0		2		4	3	5	1	4	5	3	4	4	4	2	5	2	5	3	5	5	4	2	3	1	1	4	1	4	3
P201	1	0	2	0	0	0	0	0	0		4	99	0	0	0	0	0	0	0	0		11		4	1	5	4	5	5	2	2	2	4	6	99	99	2	99	2	2	4	2	2	3	4	4	3	5	4
P202	0	3	0	0	0	0	0	0	0		0	0	0	0	0	0	0	0	0	0		13		0	1	4	4	4	3	2	3	3	4	4	4	4	4	3	4	2	4	3	3	4	4	4	3	4	3
P203	0	0	0	0	0	0	0	0	0		1	99	0	0	0	0	0	0	0	0		3		2	2	5	3	5	3	2	4	4	5	1	5	1	5	1	4	4	5	1	1	4	4	2	1	4	4
P204	0	0	0	0	0	0	0	0	0		0	99	0	0	0	0	0	0	0	0		2		0	0	5	5	5	5	5	5	2	5	2	5	2	6	1	5	5	5	1	1	5	5	1	1	5	5
P205	1	0	0	0	0	0	0	0	0		4	0	0	0	0	0	0	0	0	0		2		0	0	4	1	5	3	4	3	1	4	4	4	4	5	6	5	4	4	6	3	2	4	4	4	4	6
P206	0	0	0	0	0	0	0	0	0		3	3	0	0	0	0	0	0	0	0		3		4	0	4	4	4	4	4	4	2	4	3	4	2	4	2	4	4	4	2	2	2	2	4	2	3	4
P207	1	0	1	0	0	0	0	0	0		3	6	0	0	0	0	0	0	0	0		2		1	1	5	4	5	4	5	5	2	3	6	5	2	4	1	5	5	5	4	6	1	2	2	1	2	5
P208	0	0	0	0	0	0	0	0	0		2	7	0	0	0	0	0	0	0	0	I want to work with 'doctors across border'	15	Neurosurgery	4	2	5	4	5	5	3	4	1	5	6	5	6	4	6	5	4	5	6	6	4	2	2	5	5	5
P209	0	0	0	0	0	0	0	0	0		0	4	0	0	0	0	0	0	0	0		2		0	1	5	3	5	5	1	5	1	5	4	2	5	1	1	5	4	5	4	4	2	4	4	1	4	5
P210	0	0	2	0	0	0	0	0	0		0	0	0	0	0	0	0	0	0	0		7		0	1	5	4	5	4	2	2	3	4	3	5	2	4	2	5	4	5	2	2	6	6	4	2	6	4
P211	0	0	0	0	0	0	0	0	0		1	7	0	0	0	0	0	0	0	0	to help	3		4	1	4	4	5	2	2	5	2	2	6	4	6	4	6	5	4	5	2	6	6	6	4	2	5	4
P212	1	0	0	0	0	0	0	0	0		1	99	0	0	0	0	0	0	0	0		3		4	99	5	5	5	4	3	4	4	5	6	4	6	4	1	5	3	5	4	2	6	6	3	6	5	4
P213	0	0	3	0	0	0	0	0	0		0	0	0	0	0	0	0	0	0	0		2		2	3	5	4	5	5	4	5	2	4	1	4	1	4	1	5	4	5	3	3	2	6	4	6	5	4
P214	0	0	2	0	0	0	0	0	0		1	0	0	0	0	0	0	0	0	0		0		4	2	4	4	5	5	5	5	1	3	3	4	2	2	2	4	4	5	2	2	6	4	4	2	2	4
P215	0	0	0	0	0	0	0	0	0		0	0	0	0	0	0	0	0	0	0		14		1	1	5	4	5	5	2	4	2	5	3	3	3	5	2	5	5	5	2	2	5	5	4	3	3	3
P216	1	0	0	0	0	0	0	0	0		0	0	0	0	0	0	0	0	0	0		3		4	1	5	5	5	5	2	4	1	4	6	4	6	1	6	5	4	5	1	6	3	4	4	6	1	4
P217	0	0	5	0	0	0	0	0	0	I hadn't had a choice	0	3	0	0	0	0	0	0	0	0		13		99	2	5	4	5	5	4	5	2	4	5	4	4	4	4	5	5	5	4	3	4	4	2	3	5	4
P218	0	0	0	0	0	0	0	0	0		4	99	0	0	0	0	0	0	0	0		3		4	3	4	5	5	4	3	2	4	4	6	6	2	4	6	5	4	5	1	2	4	4	2	2	5	4
P219	1	0	0	0	0	0	0	0	0		0	99	0	0	0	0	0	0	0	0		13		4	3	5	4	2	5	3	4	5	5	4	5	4	3	3	5	3	5	2	2	6	2	4	1	5	3
P220	0	0	6	0	0	0	1	0	1		0	0	0	0	0	0	0	0	0	0		3		1	3	5	5	5	5	5	4	4	4	6	5	6	4	99	5	6	5	99	99	1	1	2	3	5	5
P221	1	3	0	0	0	0	0	0	0		1	0	0	0	0	0	0	0	0	0		6		0	99	5	5	5	4	99	4	2	4	4	5	3	5	1	4	4	5	1	1	6	6	4	1	5	3
P222	0	3	2	0	0	0	0	0	0		4	0	0	0	0	0	0	0	0	0		2		4	1	4	4	4	4	3	3	3	4	4	3	3	4	4	4	4	3	3	3	4	4	2	6	6	6
P224	0	4	3	0	0	0	0	0	0		1	1	0	0	0	0	0	0	0	0		4		4	1	4	4	5	5	2	2	3	2	3	3	3	5	2	3	4	2	1	3	2	5	2	1	3	3
P225	0	0	0	0	0	0	0	0	0		1	99	0	0	0	0	0	0	0	0		2		0	1	5	4	5	5	2	2	1	4	3	4	3	3	2	5	4	4	1	3	2	2	4	2	4	5
P226	0	0	0	0	0	0	0	0	0		4	0	0	0	0	0	0	0	0	0		2		0	3	5	5	5	4	3	5	3	4	2	5	2	4	2	5	5	5	3	2	4	2	3	2	5	3
P227	1	3	4	0	0	0	0	0	0		4	0	0	0	0	0	0	0	0	0		13		4	1	4	4	4	2	2	3	3	4	6	4	6	99	6	4	4	4	3	2	4	2	4	3	3	5
P228	0	0	2	0	0	0	0	0	0		3	4	0	0	0	0	0	0	0	0		11		4	3	4	2	5	5	2	1	1	1	1	4	1	1	1	5	5	4	1	1	4	3	2	1	5	5
P229	0	0	0	0	0	0	0	0	0		0	99	0	0	0	0	0	0	0	0		13		4	1	5	3	5	4	1	4	3	3	6	4	6	2	6	4	2	4	6	1	1	2	4	2	4	4
P230	0	0	0	0	0	0	0	0	0		3	4	0	0	0	0	0	0	0	0		10		0	0	4	2	5	5	3	4	1	4	6	3	6	4	6	5	5	4	6	6	3	2	4	2	4	4
P231	0	3	0	0	0	0	0	0	0		0	99	0	0	0	0	0	0	0	0		3		4	3	5	4	4	4	3	4	4	5	6	5	6	4	6	5	5	5	4	6	4	4	4	2	4	3
P232	0	3	4	0	0	0	0	0	0		4	7	0	0	0	0	0	0	0	0	undecided	15	Neurosurgery	4	1	5	5	5	5	5	5	1	5	6	4	6	4	6	5	6	5	6	6	6	4	5	1	5	5
P233	0	3	4	0	0	0	0	0	0		1	99	0	0	0	0	0	0	0	0		3		0	2	5	4	4	5	5	5	4	5	6	5	6	5	6	5	6	1	1	6	4	1	1	1	5	5
P234	0	0	0	0	0	0	0	0	0		0	4	0	0	0	0	0	0	0	0		2		0	3	5	4	5	5	5	4	3	5	2	5	4	5	3	5	5	5	3	3	4	2	2	2	5	4
P235	0	0	0	0	0	0	0	0	0		1	1	0	0	0	0	0	0	0	0		3		0	1	5	1	4	2	2	5	2	4	2	5	3	3	2	5	4	5	3	3	4	3	4	2	3	4
P236	0	3	2	0	0	0	0	0	0		3	8	0	0	0	1	0	1	0	0		13		1	1	4	2	4	4	4	4	2	4	6	4	6	6	6	5	4	4	2	6	2	2	4	2	3	4
P237	0	4	0	0	0	0	0	0	0		4	0	0	0	0	0	0	0	0	0		13		4	2	4	4	4	2	2	4	4	5	3	5	3	3	3	4	1	5	1	1	4	2	4	2	3	5
P238	0	3	0	0	0	0	0	0	0		0	99	0	0	0	0	0	0	0	0		3		2	1	5	4	5	2	2	4	3	4	6	4	6	4	6	4	2	4	3	3	4	2	4	2	3	3
P239	0	3	0	0	0	0	0	0	0		4	3	0	0	0	0	0	0	0	0		13		4	1	4	2	4	4	3	2	1	2	4	2	4	4	2	4	6	5	6	2	4	4	4	6	2	6
P240	1	3	0	0	0	0	0	0	0		0	3	0	0	0	0	0	0	0	0		11		0	2	5	2	5	5	3	4	3	2	6	4	6	4	6	5	6	5	6	6	5	3	4	1	5	5
P241	0	3	2	0	0	0	0	0	0		0	3	0	0	0	0	0	0	0	0		4		4	3	2	1	5	5	4	4	1	5	6	5	6	5	6	4	6	5	1	1	4	4	5	2	5	5
P242	0	0	0	0	0	0	0	0	0		0	0	0	0	0	0	0	0	0	0		13		0	1	5	3	5	4	4	4	1	4	6	3	6	2	6	5	3	5	6	1	2	2	2	2	5	4
P243	0	3	0	0	0	0	0	0	0		4	99	0	0	0	0	0	0	0	0		3		4	1	4	2	5	3	3	4	1	2	6	3	6	3	3	5	5	5	3	6	4	5	4	1	4	5
P244	0	3	0	0	0	0	0	0	0		0	0	0	0	0	0	0	0	0	0		3		2	2	4	4	4	4	2	4	2	4	3	4	3	2	3	5	5	1	2	2	2	4	4	2	5	5
P245	0	0	0	0	0	0	0	0	0		0	4	0	0	0	0	0	0	0	0		3		4	1	5	4	1	2	4	4	2	4	4	4	1	5	1	2	2	4	2	2	4	2	4	6	4	4
P246	0	1	5	0	0	0	0	0	0	because I want to help my countries people by this profession	1	4	0	0	0	0	0	0	0	0		15	maxillofacial surgery	0	1	4	2	4	5	3	4	1	3	2	2	4	1	1	5	5	5	3	2	4	4	3	1	5	5
P247	0	0	5	0	0	0	0	0	0	I don't know	4	99	0	0	0	0	0	0	0	0		13		4	1	1	1	5	5	5	5	1	4	1	4	1	4	1	5	5	5	2	2	1	1	4	1	5	5
P248	0	0	0	0	0	0	0	0	0		4	0	0	0	0	0	0	0	0	0		13		4	3	5	5	4	4	4	4	3	4	4	4	3	4	3	5	5	5	2	2	4	4	4	1	4	3
P249	1	0	0	0	0	0	0	0	0		1	0	0	0	0	0	0	0	0	0		2		4	0	3	4	5	4	4	4	2	4	3	5	3	4	2	5	5	5	2	1	2	4	3	1	4	5
P250	1	3	0	0	0	0	0	0	0		4	3	0	0	0	0	0	0	0	0		3		0	1	5	4	5	3	2	3	2	5	3	4	6	4	6	5	5	5	6	6	2	4	4	2	4	4
P251	1	3	0	0	0	0	0	0	0		1	1	0	0	0	0	0	0	0	0		11		0	1	5	1	4	4	4	4	5	4	4	5	2	4	2	5	5	5	2	2	4	4	2	2	4	5
P252	1	3	0	0	0	0	0	0	0		1	0	0	0	0	0	0	0	0	0		3		0	0	5	2	4	5	4	4	1	5	1	4	1	4	1	5	5	5	1	1	4	4	5	2	2	5
P253	1	3	0	0	0	0	0	0	0		0	0	0	0	0	0	0	0	0	0		15	DDM	4	1	5	2	5	5	5	5	4	2	1	4	6	4	6	5	5	5	6	6	6	1	4	1	3	3
P254	1	0	0	0	0	0	0	0	0		4	4	0	0	0	0	0	0	0	0		15	dental medicine	0	1	5	4	5	5	5	5	1	2	2	2	3	4	1	5	5	5	4	3	4	1	4	1	5	4
P255	1	0	2	0	0	0	0	0	0		4	1	0	0	0	0	0	0	0	0		3		4	1	4	4	4	4	2	2	4	4	4	2	4	4	4	4	4	1	4	5	4	4	4	2	5	4
P256	0	3	4	0	0	0	0	0	0		2	4	0	0	0	0	0	0	0	0		3		4	2	4	2	4	5	2	4	2	6	4	4	4	6	6	5	4	2	3	4	2	4	4	6	4	4
P257	0	3	0	0	0	0	0	0	0		3	5	0	0	0	0	0	0	0	0		13		4	1	4	4	4	2	2	4	3	4	3	4	3	5	2	2	4	5	3	3	4	4	4	3	3	1
P258	0	3	0	0	0	0	0	0	0		0	0	0	0	0	0	0	0	0	0		13		0	1	4	3	4	4	3	4	3	4	4	4	4	4	3	5	4	4	3	2	4	4	4	3	4	3
P259	0	3	1	0	0	0	0	0	0		3	8	0	0	0	1	0	1	1	0		4		0	2	5	1	5	5	3	4	5	4	2	1	1	4	1	5	5	2	2	4	5	2	2	1	5	1
P260	1	0	0	0	0	0	0	0	0		1	3	0	0	0	0	0	0	0	0		13		0	1	5	3	5	5	5	5	2	1	4	1	4	1	1	5	5	5	4	4	1	1	1	1	5	5
P261	0	3	0	0	0	0	0	0	0		1	99	0	0	0	0	0	0	0	0		13		0	3	5	4	5	5	1	2	1	1	1	1	1	4	1	5	5	1	1	1	2	99	3	1	5	3
P262	0	0	2	0	0	0	0	0	0		1	6	0	0	0	0	0	0	0	0		2		3	2	5	4	4	3	5	4	2	3	3	4	3	3	2	4	3	4	3	2	2	2	2	2	2	5
P263	0	3	2	0	0	0	0	0	0		4	8	0	1	1	1	1	1	1	0		13		4	0	4	3	3	3	3	3	3	2	5	2	5	2	3	5	4	3	5	5	3	3	3	3	5	5
P264	1	3	0	0	0	0	0	0	0		4	3	0	0	0	0	0	0	0	0		3		4	1	5	4	5	3	4	4	3	2	4	4	3	4	1	5	5	4	3	2	3	2	4	2	3	3
P265	1	0	0	0	0	0	0	0	0		4	99	0	0	0	0	0	0	0	0		13		0	1	5	4	4	5	2	4	3	4	3	4	3	1	1	5	5	4	3	2	6	6	6	6	4	4
P266	0	3	1	0	0	0	0	0	0		0	5	0	0	0	0	0	0	0	0		7		4	2	99	99	99	99	99	99	99	99	99	99	99	99	99	99	99	99	99	99	99	99	99	99	99	99
P268	0	0	5	0	0	0	0	0	0	I want to help people and also respect the profession	0	5	0	0	0	0	0	0	0	0		13		0	1	5	4	4	2	4	2	2	4	4	4	3	2	2	4	4	4	3	4	2	2	3	2	4	4
P269	0	0	0	0	0	0	0	0	0		4	99	0	0	0	0	0	0	0	0		0		99	99	99	99	99	99	99	99	99	99	99	99	99	99	99	99	99	99	99	99	99	99	99	99	99	99
P270	1	3	2	0	0	0	0	0	0		1	3	0	0	0	0	0	0	0	0		3		0	1	5	2	5	5	5	5	1	1	6	1	6	2	6	5	5	5	1	6	2	1	2	1	5	5
P272	0	0	99	0	0	0	0	0	0		99	99	0	0	0	0	0	0	0	0		99		99	99	99	99	99	99	99	99	99	99	99	99	99	99	99	99	99	99	99	99	99	99	99	99	99	99
P273	1	0	0	0	0	0	0	0	0		4	1	0	0	0	0	0	0	0	0		3		4	1	4	4	4	3	2	4	3	2	2	4	2	4	2	5	5	2	3	3	4	2	2	1	4	3
P275	0	0	2	0	0	0	0	0	0		0	99	0	0	0	0	0	0	0	0		14		4	3	4	2	4	4	2	4	2	4	2	5	2	4	2	4	5	4	2	2	4	4	4	2	4	2
P276	1	0	0	0	0	0	0	0	0		0	1	0	0	0	0	0	0	0	0		2		4	1	5	4	5	5	2	2	99	4	4	4	2	3	2	5	5	5	2	2	2	2	2	2	4	4
P277	0	3	3	0	0	0	0	0	0		4	1	0	0	0	0	0	0	0	0		13		4	3	4	4	5	3	4	4	3	4	3	3	4	2	1	5	5	2	4	4	6	6	2	1	2	3
P278	0	0	3	0	0	0	0	0	0		4	1	0	0	0	0	0	0	0	0		13		1	1	5	3	5	5	5	5	2	4	2	4	3	2	1	5	5	4	4	3	2	1	4	1	1	4
P279	0	0	0	0	0	0	0	0	0		1	0	0	0	0	0	0	0	0	0		3		99	2	5	3	4	5	4	2	1	1	6	1	6	1	6	5	5	5	6	1	4	1	4	1	5	5
P280	0	0	0	0	0	0	0	0	0		0	2	0	0	0	0	0	0	0	0		2		0	1	5	4	3	3	3	3	3	1	2	3	3	1	1	4	5	5	4	5	4	4	4	1	4	5
P281	1	3	0	0	0	0	0	0	0		0	0	0	0	0	0	0	0	0	0		13		0	2	5	4	5	4	4	4	2	4	3	4	2	5	1	4	4	4	2	2	4	4	5	3	3	5
P282	0	3	0	0	0	0	0	0	0		4	5	0	0	0	0	0	0	0	0		6		4	2	4	3	5	5	5	4	1	3	3	4	4	4	4	5	5	4	2	2	4	3	4	1	4	4
P283	1	3	0	0	0	0	0	0	0		0	4	0	0	0	0	0	0	0	0		3		4	1	4	4	3	3	2	3	3	4	6	4	6	4	6	4	4	5	1	6	4	4	4	2	5	4
P284	0	3	0	0	0	0	0	0	0		4	6	0	0	0	0	0	0	0	0		3		4	1	4	2	4	5	4	3	1	4	4	4	4	5	1	5	5	3	5	4	4	4	3	6	4	5
P285	0	0	0	0	0	0	0	0	0		0	3	0	0	0	0	0	0	0	0		13		1	1	1	4	4	4	2	3	2	2	4	3	2	4	3	5	5	4	3	4	2	2	4	1	4	4
P286	0	0	0	0	0	0	0	0	0		0	0	0	0	0	0	0	0	0	0		13		1	1	5	2	4	4	4	4	2	2	4	4	2	1	1	5	5	2	3	2	4	4	4	2	4	4
P287	1	0	0	0	0	0	0	0	0		3	3	0	0	0	0	0	0	0	0		15	cardiac surgeon	4	1	4	4	5	4	2	5	1	4	4	5	3	2	1	5	5	5	2	2	4	1	2	1	4	5
P288	0	0	1	0	0	0	0	0	0		0	8	0	1	0	0	0	1	0	0		2		0	1	4	4	4	4	4	2	2	1	1	99	6	6	6	1	1	1	1	2	1	3	1	1	5	5
P289	1	0	2	0	0	0	0	0	0		0	1	0	0	0	0	0	0	0	0		11		0	1	5	4	5	5	3	1	2	5	2	5	2	5	1	5	5	5	1	5	1	1	1	1	4	1
P290	1	0	0	0	0	0	0	0	0		3	8	0	0	0	1	1	1	0	0		15	cardio thoracic surgery	4	1	4	4	5	4	1	1	2	5	6	5	6	2	1	5	5	5	3	1	4	4	4	1	5	5
P291	1	0	0	0	0	0	0	0	0		1	99	0	0	0	0	0	0	0	0		3		4	1	5	4	5	3	2	2	2	4	2	4	2	4	3	4	4	4	3	3	4	4	4	3	4	2
P292	0	3	0	0	0	0	0	0	0		4	5	0	0	0	0	0	0	0	0		13		1	1	4	4	4	4	3	3	1	4	4	4	2	4	2	4	4	4	3	99	99	2	4	2	4	4
P293	0	4	0	0	0	0	0	0	0		0	1	0	0	0	0	0	0	0	0		3		1	3	5	4	4	5	2	4	2	4	2	4	2	4	1	5	3	5	1	1	4	4	4	1	5	4
P295	0	0	0	0	0	0	0	0	0		0	0	0	0	0	0	0	0	0	0		3		4	3	5	5	5	4	2	4	2	5	2	1	2	5	2	2	2	99	2	2	2	1	2	1	5	5
P297	0	0	4	0	0	0	0	0	0		3	4	0	0	0	0	0	0	0	0		14		4	1	4	4	5	5	5	5	1	4	4	2	2	3	3	5	5	5	5	3	4	3	4	1	5	3
P298	1	0	0	0	0	0	0	0	0		3	3	0	0	0	0	0	0	0	0		13		0	1	5	2	4	2	2	1	2	4	3	4	2	2	2	4	4	3	3	4	4	2	4	2	4	4
P299	0	1	1	0	0	0	0	0	0		0	4	0	0	0	0	0	0	0	0		2		4	1	4	4	4	5	1	4	5	4	4	4	3	4	1	5	4	5	3	2	5	2	5	3	99	5
P300	0	0	5	0	0	0	0	0	0	I want to help the poor patients	0	3	0	0	0	0	0	0	0	0		3		4	1	4	4	4	4	4	4	2	4	2	4	2	4	2	4	4	4	2	2	3	4	2	2	4	4
P301	1	0	3	0	0	0	0	0	0		4	6	0	0	0	0	0	0	0	0		11		0	1	5	4	4	5	4	2	3	4	4	5	4	5	3	5	5	5	1	1	4	1	3	1	5	5
P302	1	0	0	0	0	0	0	0	0		4	1	0	0	0	0	0	0	0	0		3		0	3	4	4	5	2	2	4	2	4	4	4	4	4	2	4	2	4	2	2	2	2	4	2	4	4
P303	1	0	4	0	0	0	0	0	0		4	4	0	0	0	0	0	0	0	0		3		4	3	4	2	5	4	5	5	1	4	6	3	6	5	6	4	4	5	6	6	4	4	4	1	5	6
P304	1	0	2	0	0	0	0	0	0		3	6	0	0	0	0	0	0	0	0		8		0	0	5	1	5	5	2	4	1	2	2	1	4	1	1	5	5	5	1	1	2	1	1	1	1	4
P305	0	0	0	0	0	0	0	0	0		1	0	0	0	0	0	0	0	0	0		3		0	1	4	3	4	5	3	4	2	2	3	1	3	4	4	5	5	4	3	3	2	1	4	1	4	3
P306	1	0	0	0	0	0	0	0	0		3	1	0	0	0	0	0	0	0	0		2		0	1	5	4	5	5	5	4	1	5	1	5	1	4	1	5	5	5	1	1	4	2	4	5	4	4
P310	0	0	0	0	0	0	0	0	0		1	5	0	0	0	0	0	0	0	0		3		0	1	5	4	5	3	3	2	2	3	3	3	3	3	3	4	4	4	3	3	4	4	4	6	4	5
P311	0	3	0	0	0	0	0	0	0		0	0	0	0	0	0	0	0	0	0		3		0	2	5	2	5	2	1	2	2	5	6	4	6	4	6	1	4	1	6	6	4	4	5	6	4	5
P312	1	0	0	0	0	0	0	0	0		3	8	0	0	0	1	1	0	0	0		3		4	2	4	3	5	5	2	2	1	4	2	4	2	3	1	5	4	5	1	2	4	4	2	1	4	5
P313	1	0	1	0	0	0	0	0	0		3	1	0	0	0	0	0	0	0	0		2		4	1	5	2	5	5	3	2	1	4	2	4	2	4	4	5	5	4	2	2	3	4	4	3	4	5
P314	1	0	0	0	0	0	0	0	0		3	1	0	0	0	0	0	0	0	0		2		0	1	3	4	2	5	3	3	2	4	2	4	2	4	6	5	5	5	2	2	4	2	4	2	4	4
P315	0	0	0	0	0	0	0	0	0		4	3	0	0	0	0	0	0	0	0		10		4	1	4	2	5	5	2	4	1	2	4	2	4	4	2	5	5	2	4	4	4	4	4	2	2	3
P316	1	0	0	0	0	0	0	0	0		0	6	0	0	0	0	0	0	0	0		3		4	3	5	4	5	5	4	4	1	4	3	5	2	4	3	5	5	5	3	3	4	3	99	2	4	4
P318	1	0	99	0	0	0	0	0	0		99	99	0	0	0	0	0	0	0	0		99		1	3	4	4	5	5	2	2	2	2	2	4	2	4	2	4	4	4	4	2	2	2	4	2	1	1
[truncated: 102 more columns]
